# Supplementary material for: Genome of Mycoplasma haemofelis, unraveling its strategies for survival and persistence
Source: Vet Res. 2011 Sep 21;42(1):102. doi: 10.1186/1297-9716-42-102 (PMC3196708; doi:10.1186/1297-9716-42-102)
Supplement: Additional file 4 — Table S1: Protein coding sequences of M. haemofelis strain Ohio2 which are currently assigned to TIGR microbial role categories, and sorted by role category. This list was generated using the Manatee annotation tool, Institute for Genome Sciences, School of Medicine, University of Maryland. [file 1297-9716-42-102-S4.XLS]

## Sheet: Sheet1
Table S1: Protein coding sequences of M. haemofelis strain Ohio2 which are currently assigned to TIGR microbial role categories, and sorted by role category.
Gene List
Organism: Mycoplasma haemofelis strain Ohio2
This List contains CDSs which are currently assigned to TIGR microbial role categories. It is sorted by role category.
Purines, pyrimidines, nucleosides, and nucleotides
2'-Deoxyribonucleotide metabolism	Role id: 123
	locus	end5	end3	gene name	gene symbol	ec	other roles
	MHF_0089	88187	88546	Ribonucleotide reductase stimulatory protein	nrdl
	MHF_0088	88044	87061	Ribonucleotide-diphosphate reductase, beta subunit	nrdF
	MHF_0090	88546	90648	Ribonucleoside-diphosphate reductase, alpha subunit	nrdA	1.17.4.1
Purines, pyrimidines, nucleosides, and nucleotides
Nucleotide and nucleoside interconversions	Role id: 124
	locus	end5	end3	gene name	gene symbol	ec	other roles
	MHF_1512	1055261	1054641	adenylate kinase	adk	2.7.4.3
	MHF_0253	213824	214405	guanylate kinase	gmk	2.7.4.8
	MHF_1599	1136394	1135789	thymidine kinase	tdk	2.7.1.21
	MHF_0034	27671	27009	thymidylate kinase	tmk	2.7.4.9
Purines, pyrimidines, nucleosides, and nucleotides
Purine ribonucleotide biosynthesis	Role id: 125
	locus	end5	end3	gene name	gene symbol	ec	other roles
	MHF_1568	1105751	1104501	Adenylosuccinate synthetase	purA	6.3.4.4
	MHF_0758	539872	539381	inorganic pyrophosphatase	ppa	3.6.1.1	126
	MHF_1552	1090986	1089346	adenylosuccinate lyase/hypoxanthine	purB/hpt	4.3.2.2
	MHF_0056	52023	53150	inosine-5'-monophosphate dehydrogenase	guaB	1.1.1.205
	MHF_0096	98298	99725	hypoxanthine phosphoribosyltransferase	hpt	2.4.2.8
	MHF_0098	101547	103043	hypoxanthine phosphoribosyltransferase	hpt	2.4.2.8
	MHF_0057	54672	53134	GMP synthase	guaA	6.3.5.2
	MHF_0013	11371	12363	ribose-phosphate pyrophosphokinase	prs	2.7.6.1	126
	MHF_0097	99730	101532	adenylosuccinate lyase	purB	4.3.2.2
	MHF_1575	1111723	1112901	phosphodiesterase			126
	MHF_0058	55624	54665	thioredoxin reductase	trxB	1.8.1.9	126
	MHF_1548	1086178	1087173	pfkB kinase family protein (adenosine kinase)
Purines, pyrimidines, nucleosides, and nucleotides
Pyrimidine ribonucleotide biosynthesis	Role id: 126
	locus	end5	end3	gene name	gene symbol	ec	other roles
	MHF_0758	539872	539381	inorganic pyrophosphatase	ppa	3.6.1.1	125
	MHF_1493	1042019	1040451	CTP synthase	pyrG	6.3.4.2
	MHF_0013	11371	12363	ribose-phosphate pyrophosphokinase	prs	2.7.6.1	125
	MHF_1575	1111723	1112901	phosphodiesterase			125
	MHF_0064	62665	61985	cytidylate kinase	cmk	2.7.4.14
	MHF_0152	148046	148753	uridylate kinase	pyrH	2.7.4.22
	MHF_0058	55624	54665	thioredoxin reductase	trxB	1.8.1.9	125
Purines, pyrimidines, nucleosides, and nucleotides
Salvage of nucleosides and nucleotides	Role id: 127
	locus	end5	end3	gene name	gene symbol	ec	other roles
	MHF_0256	215744	216451	purine nucleoside phosphorylase	deoD	2.4.2.1
	MHF_1605	1141338	1141961	uracil phosphoribosyltransferase	upp	2.4.2.9
	MHF_0110	111545	112039	dUTPase	dut	3.6.1.23
Purines, pyrimidines, nucleosides, and nucleotides
Sugar-nucleotide biosynthesis and conversions	Role id: 128
	locus	end5	end3	gene name	gene symbol	ec	other roles
	MHF_1602	1138484	1140100	phosphoglucomutase/phosphomannomutase	cpsG	5.4.2.2	176 116
Fatty acid and phospholipid metabolism
Biosynthesis	Role id: 176
	locus	end5	end3	gene name	gene symbol	ec	other roles
	MHF_1570	1108361	1106964	glycerol kinase	glpK	2.7.1.30
	MHF_1563	1100802	1099978	choline kinase	licA	2.7.1.32
	MHF_1602	1138484	1140100	phosphoglucomutase/phosphomannomutase	cpsG	5.4.2.2	128 116
	MHF_0155	149991	150869	putative phosphatidate cytidylyltransferase	cdsA	2.7.7.41
	MHF_1193	832778	832200	CDP-diacylglycerol--glycerol-3-phosphate-3-phosphatidyltransferase	pgsA	2.7.8.5
Fatty acid and phospholipid metabolism
Degradation	Role id: 177
	locus	end5	end3	gene name	gene symbol	ec	other roles
	MHF_0012	9804	11360	cardiolipin synthase	cls	2.7.8.-
Biosynthesis of cofactors, prosthetic groups, and carriers
Folic acid	Role id: 78
	locus	end5	end3	gene name	gene symbol	ec	other roles
	MHF_0102	106004	107218	serine hydroxymethyltransferase	glyA	2.1.2.1
Biosynthesis of cofactors, prosthetic groups, and carriers
Riboflavin, FMN, and FAD	Role id: 85
	locus	end5	end3	gene name	gene symbol	ec	other roles
	MHF_0255	215243	215722	NADPH-dependent FMN reductase	fldA	1.5.1.30
Biosynthesis of cofactors, prosthetic groups, and carriers
Pyridine nucleotides	Role id: 163
	locus	end5	end3	gene name	gene symbol	ec	other roles
	MHF_1562	1099733	1098423	GTP-binding protein engA	engA		263
Biosynthesis of cofactors, prosthetic groups, and carriers
Other	Role id: 76
	locus	end5	end3	gene name	gene symbol	ec	other roles
	MHF_1213	848512	847436	putative nicotinate-nucleotide adenylyltransferase	nadD
	MHF_1598	1135862	1135068	NAD+ kinase	ppnK	2.7.1.23
	MHF_0046	41828	42385	nicotinate-nucleotide adenylyltransferase	nadD	2.7.7.18
	MHF_1171	811439	810660	aldo/keto reductase family oxidoreductase	ytbE	1.1.-.-
Central intermediary metabolism
Other	Role id: 102
	locus	end5	end3	gene name	gene symbol	ec	other roles
	MHF_1583	1120802	1119684	S-adenosylmethionine synthetase	metK	2.5.1.6
Energy metabolism
Anaerobic	Role id: 110
	locus	end5	end3	gene name	gene symbol	ec	other roles
	MHF_0070	71111	70179	L-lactate dehydrogenase	ldh	1.1.1.27	116
Energy metabolism
ATP-proton motive force interconversion	Role id: 111
	locus	end5	end3	gene name	gene symbol	ec	other roles
	MHF_0147	143107	143661	ATP synthase F1, delta subunit	atpH	3.6.3.14
	MHF_0144	141455	142174	ATP synthase F0, A subunit	atpB	3.6.3.14
	MHF_0145	142181	142462	ATP synthase F0, C subunit	atpE	3.6.3.14
	MHF_0150	146067	147491	ATP synthase F1, beta subunit	atpD	3.6.3.14
	MHF_0148	143665	145182	ATP synthase F1, alpha subunit	atpA	3.6.3.14
	MHF_0149	145182	146051	ATP synthase F1, gamma subunit	atpG	3.6.3.14
	MHF_0146	142490	143104	ATP synthase F0, subunit B	atpF	3.6.3.14
Energy metabolism
Glycolysis/gluconeogenesis	Role id: 116
	locus	end5	end3	gene name	gene symbol	ec	other roles
	MHF_0070	71111	70179	L-lactate dehydrogenase	ldh	1.1.1.27	110
	MHF_1545	1083690	1082041	enolase	eno	4.2.1.11
	MHF_0040	32805	34247	NADP-dependent glyceraldehyde-3-phosphate dehydrogenase	gapN	1.2.1.9
	MHF_1593	1131216	1130509	triosephosphate isomerase	tpiA	5.3.1.1
	MHF_0277	233029	234255	phosphoglycerate kinase	pgk	2.7.2.3
	MHF_1543	1081055	1079460	pyruvate kinase	pyk	2.7.1.40
	MHF_0011	8515	9804	glucose-6-phosphate isomerase	pgiB	5.3.1.9	117
	MHF_1602	1138484	1140100	phosphoglucomutase/phosphomannomutase	cpsG	5.4.2.2	176 128
	MHF_1592	1130503	1128989	2,3-bisphosphoglycerate-independent phosphoglycerate mutase	gpmI	5.4.2.1
	MHF_0052	47031	47900	fructose-1,6-biphosphate aldolase, class II	fba	4.1.2.13
	MHF_0276	232016	233020	NAD-dependent glyceraldehyde-3-phosphate dehydrogenase	gapA	1.2.1.12
	MHF_1544	1082059	1081061	6-phosphofructokinase	pfkA	2.7.1.11
Energy metabolism
Pentose phosphate pathway	Role id: 117
	locus	end5	end3	gene name	gene symbol	ec	other roles
	MHF_0011	8515	9804	glucose-6-phosphate isomerase	pgiB	5.3.1.9	116
Energy metabolism
Sugars	Role id: 119
	locus	end5	end3	gene name	gene symbol	ec	other roles
	MHF_0677	483636	484376	Sugar fermentation stimulation protein SfsA1	sfsA1
Transport and binding proteins
Amino acids, peptides and amines	Role id: 142
	locus	end5	end3	gene name	gene symbol	ec	other roles
	MHF_1178	816523	815066	amino acid permease
Transport and binding proteins
Anions	Role id: 143
	locus	end5	end3	gene name	gene symbol	ec	other roles
	MHF_1179	817348	816524	Phosphate ABC transporter, ATP-binding protein PstB	pstB
	MHF_1181	820767	819358	putative phosphate ABC transporter, permease PstsS	pstS
	MHF_1580	1116790	1116095	Phosphate transport system regulatory protein PhoU	phoU
	MHF_1180	819357	817351	phosphate ABC transporter, permease protein PstA	pstA
	MHF_0027	19279	20364	putative ABC-type phosphate transport system periplasmic phosphate binding protein
Transport and binding proteins
Carbohydrates, organic alcohols, and acids	Role id: 144
	locus	end5	end3	gene name	gene symbol	ec	other roles
	MHF_0101	105956	104235	phosphoenolpyruvate-dependent sugar phosphotransferase system, EI component	ptsI	2.7.3.9
	MHF_1214	849790	848513	phosphotransferase system, putative EIIBC component		2.7.1.69
	MHF_0009	6520	7095	phosphoenolpyruvate-dependent sugar phosphotransferase system, EIIA component		2.7.1.69
	MHF_1215	850311	849862	phosphotransferase system, putative EIIC component		2.7.1.69
Transport and binding proteins
Cations	Role id: 145
	locus	end5	end3	gene name	gene symbol	ec	other roles
	MHF_1430	993674	995536	putative ABC substrate-binding protein-iron
	MHF_1429	991840	993687	putative ABC substrate-binding protein-iron
	MHF_1221	853644	854654	ferrichrome ABC transporter permease	fecCD	3.6.3.34
	MHF_0251	210114	211181	sodium/calcium exchanger protein
	MHF_1220	852550	853641	ferrichrome ABC transporter permease	fecCD	3.6.3.34
	MHF_0055	50569	52050	potassium uptake protein KtrB	ktrB
	MHF_1191	831571	830027	Mg2+ transport protein	mgtE
	MHF_1222	854654	856207	Iron(III) dicitrate transport ATP-binding protein fecE	fecE	3.6.3.34
	MHF_1223	856197	857600	ferrichrome ABC transporter, ATP-binding
	MHF_0054	50544	49819	potassium uptake protein TrkA	trkA
Transport and binding proteins
Other	Role id: 147
	locus	end5	end3	gene name	gene symbol	ec	other roles
	MHF_1586	1123819	1122980	spermidine/putrescine transport system permease PotC	potC
	MHF_0125	123146	124279	cobalt ABC transporter permease protein, CbiQ	cbiQ
	MHF_1588	1125990	1124626	spermidine/putrescine import ATP-binding protein PotA	potA
	MHF_0124	122257	123162	cobalt transporter ATP-binding protein CbiO 2	cbiO2
	MHF_1587	1124633	1123812	spermidine/putrescine transport system permease PotB	potB
	MHF_0123	121442	122257	cobalt import ATP-binding protein cbiO 1	cbiO1
	MHF_1585	1122986	1121727	spermidine/putrescine-binding periplasmic transport protein PotD	potD
	MHF_0122	119515	121431	ABC transporter, permease protein domain protein
	MHF_0121	116557	119283	efflux ABC transporter permease domain protein
Transport and binding proteins
Unknown substrate	Role id: 141
	locus	end5	end3	gene name	gene symbol	ec	other roles
	MHF_0045	40497	41828	major facilitator superfamily transporter
	MHF_0004	3488	4672	ABC transporter, ATP binding protein
	MHF_1578	1114741	1113074	ABC transporter, ATP-binding protein
	MHF_1579	1115852	1114734	ABC transporter, ATP binding protein
	MHF_0262	227753	225756	ABC transporter, ATP binding protein
DNA metabolism
DNA replication, recombination, and repair	Role id: 132
	locus	end5	end3	gene name	gene symbol	ec	other roles
	MHF_0092	93955	91967	DNA ligase	ligA	6.5.1.2
	MHF_0002	1292	2422	DNA polymerase III beta subunit	dnaN	2.7.7.7
	MHF_0078	76100	77758	DNA polymerase III, subunits gamma and tau	dnaX	2.7.7.7
	MHF_0760	540820	542901	ATP-dependent DNA helicase UvrD/PcrA	uvrD	3.6.1.-
	MHF_0042	36259	38790	DNA gyrase, subunit A	gyrA	5.99.1.3
	MHF_0081	79508	82285	DNA polymerase III, alpha subunit	dnaE	2.7.7.7
	MHF_0020	16157	17527	replicative DNA helicase, DnaB	dnaB	3.6.1.-
	MHF_0764	545674	547509	DNA primase	dnaG	2.7.7.-
	MHF_0041	34271	36259	DNA gyrase, subunit B	gyrB	5.99.1.3
	MHF_0001	1	1263	dnaA chromosomal replication initiation protein	dnaA	2.7.7.7
	MHF_0035	27706	28674	Recombinase A	recA
	MHF_1607	1146142	1143986	DNA topoisomerase I	topA	5.99.1.2
	MHF_0156	150860	155047	DNA polymerase III, PolC	polC2	2.7.7.7
	MHF_1611	1151514	1152647	putative replication initiation and membrane attachment protein, DnaB2	dnaB2	3.6.1.-
	MHF_0154	149289	149936	DNA polymerase III, polC-type	polC1	2.7.7.7
	MHF_0018	15457	15864	single-stranded DNA-binding protein	ssb
	MHF_1540	1071398	1070967	holliday junction resolvase YqgF	yqgF
	MHF_1490	1038313	1036559	ATP-dependent DNA helicase UvrD/PcrA	uvrD	3.6.1.-
	MHF_1356	943518	941599	ATP-dependent DNA helicase UvrD/PcrA	uvrD	3.6.1.-
DNA metabolism
Restriction/modification	Role id: 183
	locus	end5	end3	gene name	gene symbol	ec	other roles
	MHF_0782	556107	556265	putative type I restriction-modification system, S subunit	hsdS	3.1.21.3
	MHF_0785	558520	559110	type I restriction enzyme specificity HsdS domain protein	hsdS	3.1.21.3
	MHF_0772	550470	550649	type I restriction-modification system, S subunit	hsdS	3.1.21.3
	MHF_0770	549193	549783	type I restriction enzyme specificity HsdS domain protein	hsdS	3.1.21.3
	MHF_0784	556973	558514	type I restriction-modification system, M subunit	hsdM	2.1.1.72
	MHF_0791	562217	562819	type I restriction enzyme specificity HsdS domain protein	hsdS	3.1.21.3
	MHF_0777	553219	553611	type I restriction enzyme specificity HsdS domain protein	hsdS	3.1.21.3
	MHF_0793	563539	565110	type I restriction-modification system, M subunit	hsdM	2.1.1.72
	MHF_0773	550714	551088	type I restriction enzyme specificity HsdS domain protein	hsdS	3.1.21.3
	MHF_0761	543803	542898	rRNA small subunit methyltransferase H	mraW	2.1.1.-	89
	MHF_0792	562874	563497	type I restriction enzyme specificity HsdS domain protein	hsdS	3.1.21.3
	MHF_0771	549880	550467	type I restriction enzyme specificity HsdS domain protein	hsdS	3.1.21.3
	MHF_0795	566357	568033	type I restriction-modification system endonuclease, HsdR family protein	hsdR	3.1.21.3
	MHF_0790	561657	562214	type I restriction enzyme specificity HsdS domain protein	hsdS	3.1.21.3
	MHF_0786	559113	559712	type I restriction enzyme specificity HsdS domain protein	hsdS	3.1.21.3
	MHF_0774	551229	551876	type I restriction enzyme specificity HsdS domain protein	hsdS	3.1.21.3
	MHF_0779	554414	555013	type I restriction enzyme specificity HsdS domain protein	hsdS	3.1.21.3
	MHF_0787	559715	560320	type I restriction enzyme specificity HsdS domain protein	hsdS	3.1.21.3
	MHF_0789	561064	561651	type I restriction enzyme specificity HsdS domain protein	hsdS	3.1.21.3
	MHF_0788	560428	561015	type I restriction enzyme specificity HsdS domain protein	hsdS	3.1.21.3
	MHF_0775	551883	552455	type I restriction enzyme specificity HsdS domain protein	hsdS	3.1.21.3
	MHF_0783	556306	556905	type I restriction enzyme specificity HsdS domain protein	hsdS	3.1.21.3
	MHF_1274	888886	889662	type II site-specific deoxyribonuclease	sau96I-like	3.1.21.4
	MHF_1319	917447	918583	Cytosine-specific methyltransferase	dcm	2.1.1.37
	MHF_0245	207460	206840	type I restriction-modification system specificity subunit	hsdS	3.1.21.3
	MHF_0780	555003	555596	type I restriction enzyme specificity HsdS domain protein	hsdS	3.1.21.3
	MHF_0781	555644	556078	putative type I restriction enzyme specificity HsdS domain protein	hsdS	3.1.21.3
	MHF_0778	553554	554429	type I restriction enzyme specificity HsdS domain protein	hsdS	3.1.21.3
	MHF_0794	565104	566276	type I restriction-modification system endonuclease, HsdR family protein	hsdR
	MHF_1273	887871	888893	C-5 cytosine-specific DNA methylase	dcm	2.1.1.37
DNA metabolism
Degradation of DNA	Role id: 131
	locus	end5	end3	gene name	gene symbol	ec	other roles
	MHF_0266	229163	230092	Putative endonuclease 4	nfo	3.1.21.2
	MHF_0082	82287	83126	DNA polymerase I: 5'-3' exonuclease	exo
DNA metabolism
Chromosome-associated proteins	Role id: 170
	locus	end5	end3	gene name	gene symbol	ec	other roles
	MHF_1561	1098371	1098066	bacterial DNA-binding family protein	hupA
Transcription
Degradation of RNA	Role id: 134
	locus	end5	end3	gene name	gene symbol	ec	other roles
	MHF_0131	131027	130329	ribonuclease HII	rnhC	3.1.26.4
	MHF_1555	1091861	1093780	ribonuclease R	rnr	3.1.-.-
	MHF_0044	39808	40494	ribonuclease III	rnc	3.1.26.3
	MHF_0076	74765	75286	ribonuclease R	rnr	3.1.-.-
	MHF_1615	1155788	1155423	ribonuclease P protein component	rnpa	3.1.26.5
Transcription
DNA-dependent RNA polymerase	Role id: 135
	locus	end5	end3	gene name	gene symbol	ec	other roles
	MHF_0061	57516	58790	RNA polymerase sigma factor RpoD	rpoD3	2.7.7.6
	MHF_0060	55929	57503	RNA polymerase sigma factor RpoD	rpoD1	2.7.7.6
	MHF_1541	1075306	1071401	DNA-directed RNA polymerase subunit beta'	rpoC	2.7.7.6
	MHF_0062	58809	60194	RNA polymerase sigma factor RpoD	rpoD3	2.7.7.6
	MHF_1542	1079457	1075306	DNA-directed RNA polymerase subunit beta	rpoB	2.7.7.6
	MHF_1506	1052296	1051316	DNA-directed RNA polymerase subunit alpha	rpoA	2.7.7.6
	MHF_0105	109872	110372	DNA-directed RNA polymerase subunit delta	rpoE	2.7.7.6
Transcription
Transcription factors	Role id: 165
	locus	end5	end3	gene name	gene symbol	ec	other roles
	MHF_1503	1049975	1049502	transcription elongation factor GreA	greA
	MHF_0008	5631	6515	putative transcription antitermination protein, NusG	nusG
	MHF_0066	64521	63898	RNA polymerasefactor sigma-70, ECF subfamily
	MHF_1498	1047478	1046180	transcription antitermination-termination factor, NusA	nusA
	MHF_1500	1048396	1047977	transcription antitermination factor NusB	nusB
Transcription
RNA processing	Role id: 166
	locus	end5	end3	gene name	gene symbol	ec	other roles
	MHF_1496	1044487	1044134	ribosome-binding factor A	rbfA		136
Protein synthesis
tRNA aminoacylation	Role id: 137
	locus	end5	end3	gene name	gene symbol	ec	other roles
	MHF_0103	107225	108679	glutamyl-tRNA synthetase	gltX	6.1.1.17
	MHF_1559	1097812	1096379	aspartyl/glutamyl-tRNA(Asn/Gln) amidotransferase, subunit A	gatA	6.3.5.-
	MHF_1488	1034884	1032749	leucyl-tRNA synthetase	leuS	6.1.1.4
	MHF_0037	29358	30917	methionyl-tRNA synthetase	metS	6.1.1.10
	MHF_0010	7097	8500	prolyl-tRNA synthetase	proS	6.1.1.15
	MHF_0029	22341	21067	cysteinyl-tRNA synthetase	cysS	6.1.1.16
	MHF_0032	25217	23712	threonyl-tRNA synthetase	thrS	6.1.1.3
	MHF_1601	1137481	1138497	tryptophanyl-tRNA synthetase	trpS	6.1.1.2
	MHF_1581	1118721	1116790	phenylalanyl-tRNA synthetase beta chain	pheT	6.1.1.20
	MHF_1582	1119691	1118708	phenylalanyl-tRNA synthetase, alpha subunit	pheS	6.1.1.20
	MHF_1492	1040450	1039227	histidyl-tRNA synthetase	hisS	6.1.1.21
	MHF_1558	1096391	1095006	glutamyl-tRNA(Gln) and/or aspartyl-tRNA(Asn) amidotransferase, B subunit	gatB	6.3.5.-
	MHF_0014	12366	13604	tyrosyl-tRNA synthetase	tyrS	6.1.1.1
	MHF_0132	132690	131017	arginyl-tRNA synthetase	argS	6.1.1.19
	MHF_0136	133577	135976	valyl-tRNA synthetase	valS	6.1.1.9
	MHF_1609	1149061	1147847	seryl-tRNA synthetase	serS	6.1.1.11
	MHF_0080	78063	79505	lysyl-tRNA synthetase	lysS	6.1.1.6
	MHF_1489	1036554	1034884	aspartyl-tRNA synthetase	aspS	6.1.1.23
	MHF_0754	538243	537218	putative asparty/glutamyl-tRNA amidotransferase, subunit C	gatC	6.3.5.-
	MHF_0091	91976	90645	Asparaginyl-tRNA synthetase	asnS	6.1.1.22
	MHF_0094	95051	97576	alanyl-tRNA synthetase	alaS	6.1.1.7
	MHF_0763	544410	545696	glycyl-tRNA synthetase	glyS	6.1.1.14
	MHF_0252	213776	211167	isoleucyl-tRNA synthetase	ileS
Protein synthesis
Ribosomal proteins: synthesis and modification	Role id: 158
	locus	end5	end3	gene name	gene symbol	ec	other roles
	MHF_1529	1063916	1063602	50S ribosomal L23	rplW
	MHF_0750	530609	530965	50S ribosomal protein L19	rplS
	MHF_1505	1051316	1050972	50S ribosomal protein L17	rplQ
	MHF_1507	1052715	1052335	30S ribosomal S11	rpsK
	MHF_1520	1059992	1059684	50S ribosomal protein L24	rplX
	MHF_0280	234994	235617	50S ribosomal protein L1	rplA
	MHF_1508	1053182	1052715	30S ribosomal protein S13	rpsM
	MHF_0085	85984	86154	50S ribosomal protein L32	rpmF
	MHF_1535	1066486	1066112	50S ribosomal protein L7/L12	rplL
	MHF_1515	1057669	1057094	30S ribosomal protein S5	rpsE
	MHF_1509	1053302	1053189	50S ribosomal protein L36	rpmJ
	MHF_0769	549005	549172	30S ribosomal protein S21	rpsU
	MHF_1549	1087180	1087413	50S ribosomal protein L31	rpmE
	MHF_0768	548770	549003	30S ribosomal protein S20	rpsT
	MHF_0030	22561	22343	30S ribosomal protein S15	rpsO
	MHF_1536	1067005	1066514	50S ribosomal L10	rplJ
	MHF_0279	234576	235001	50S ribosomal protein L11	rplK
	MHF_0109	111222	111554	50S ribosomal protein L20	rplT
	MHF_1518	1058959	1058564	30S ribosomal S8	rpsH
	MHF_1521	1060363	1059995	50S ribosomal protein L14	rplN
	MHF_0048	42808	43278	30S ribosomal protein S7	rpsG
	MHF_1175	813333	812911	30S ribosomal protein S9	rpsI
	MHF_1516	1058013	1057669	50S ribosomal L18	rplR
	MHF_1523	1060866	1060627	50S ribosomal protein L29	rpmC
	MHF_1528	1063599	1062745	50S ribosomal protein L2	rplB
	MHF_0108	111013	111222	50S ribosomal protein L35	rpmI
	MHF_1616	1155932	1155789	50S ribosomal protein L34	rpmH
	MHF_1525	1062010	1061309	30S ribosomal protein S3	rpsC
	MHF_0128	127634	128248	30S ribosomal protein S4	rpsD
	MHF_1502	1049499	1048711	30S ribosomal protein S2	rpsB
	MHF_1531	1065224	1064535	50S ribosomal L3 domain protein	rplC
	MHF_0047	42389	42805	30S ribosomal protein S12	rpsL
	MHF_0017	15052	15450	30S ribosomal protein S6	rpsF
	MHF_1526	1062467	1061994	50S ribosomal protein L22	rplV
	MHF_1524	1061272	1060859	50S ribosomal protein L16	rplP
	MHF_1519	1059679	1059131	50S ribosomal protein L5	rplE
	MHF_1517	1058564	1058013	50S ribosomal protein L6	rplF
	MHF_0749	530383	530616	30S ribosomal protein S16	rpsP
	MHF_1176	813760	813320	50S ribosomal protein L13	rplM
	MHF_1530	1064548	1063907	50S ribosomal protein L4	rplD
	MHF_0019	15883	16167	30S ribosomal protein S18	rpsR
	MHF_0127	127437	127631	50S ribosomal protein L28	rpmb
	MHF_1532	1065535	1065224	30S ribosomal protein S10	rpsJ
	MHF_1527	1062739	1062467	30S ribosomal protein S19	rpsS
	MHF_1522	1060623	1060363	30S ribosomal protein S17	rpsQ
	MHF_1514	1057092	1056637	50S ribosomal protein L15	rplO
	MHF_0278	234300	234572	50S ribosomal protein L27	rpmA
	MHF_1173	812059	811739	50S ribosomal protein L21	rplU
Protein synthesis
tRNA and rRNA base modification	Role id: 168
	locus	end5	end3	gene name	gene symbol	ec	other roles
	MHF_1613	1154277	1153486	ribosomal RNA adenine dimethylase family protein	rsmA	2.1.1.-	94
	MHF_1565	1103090	1101795	tRNA modification GTPase TrmE	mnmE
	MHF_0751	530969	531658	tRNA (guanine-N1)-methyltransferase	trmD	2.1.1.31
	MHF_0028	21067	20333	RNA methyltransferase TrmH group 3	spoU	2.1.1.-
	MHF_1606	1143999	1142143	tRNA uridine 5-carboxymethylaminomethyl modification enzyme	gidA
	MHF_0093	93955	95061	tRNA (5-methylaminomethyl-2-thiouridylate)-methyltransferase	trmU	2.1.1.61
	MHF_0073	72834	71920	pseudouridylate synthase	rluA	4.2.1.70
	MHF_1574	1111772	1111113	ribosomal large subunit pseudouridine synthase D	rluD	4.2.1.70
Protein synthesis
Translation factors	Role id: 169
	locus	end5	end3	gene name	gene symbol	ec	other roles
	MHF_0107	110486	111013	translation initiation factor IF-3	infC	3.6.5.3
	MHF_1600	1137465	1136401	GTP-binding and nucleic acid-binding protein YchF	ychF
	MHF_0153	148755	149288	ribosome recycling factor	frr
	MHF_1510	1053544	1053305	traasnlation initiation factor IF-1	infA	3.6.5.3
	MHF_1550	1087419	1088513	peptide chain release factor 1	prfA
	MHF_0111	112045	112593	translation elongation factor P	efp
	MHF_1557	1095000	1094167	translation elongation factor Ts	tsf
	MHF_1497	1046193	1044487	translation initiation factor IF-2	infB	3.6.5.3
	MHF_1569	1106944	1105760	Translation elongation factor Tu	tuf	3.6.5.3
	MHF_1596	1134637	1132865	GTP-binding protein LepA	lepA	3.6.5.3
	MHF_0049	43281	45341	translation elongation factor G	fusA
	MHF_0005	5145	4675	translation factor, Sua5/YciO/YrdC/YwlC family
Protein synthesis
Other	Role id: 136
	locus	end5	end3	gene name	gene symbol	ec	other roles
	MHF_1567	1104511	1103723	ribosomal biogenesis GTP-binding protein YlqF	rbgA
	MHF_1494	1043284	1042019	GTPase obg	obg
	MHF_1556	1093780	1094184	ssrA-binding protein	smpB
	MHF_1496	1044487	1044134	ribosome-binding factor A	rbfA		166
	MHF_0083	83117	83683	peptidyl-tRNA hydrolase	pth	3.1.1.29
Protein fate
Protein and peptide secretion and trafficking	Role id: 97
	locus	end5	end3	gene name	gene symbol	ec	other roles
	MHF_1513	1056653	1055274	preprotein translocase, SecY subunit	secY
	MHF_0067	66940	64547	preprotein translocase, SecA subunit	secA
	MHF_0015	13598	14935	signal recognition particle protein Ffh	ffh	3.6.5.4
	MHF_0038	30910	31872	signal recognition particle-docking protein FtsY	ftsY		93
	MHF_1539	1070965	1069784	trigger factor	tig		95
	MHF_1554	1091624	1091857	preprotein translocase, SecG subunit	secG		88
	MHF_1564	1101795	1101043	hydrolase, tatD family
	MHF_0069	68432	69895	protein-export membrane protein SecD	secD
Protein fate
Protein folding and stabilization	Role id: 95
	locus	end5	end3	gene name	gene symbol	ec	other roles
	MHF_0050	45349	46455	chaperone prtein dnaJ	dnaJ
	MHF_1539	1070965	1069784	trigger factor	tig		97
	MHF_0051	46455	47027	co-chaperone GrpE	grpE
	MHF_0075	73793	74722	chaperone protein DnaK	dnaK	3.6.1.-
	MHF_0074	72914	73651	chaperone protein DnaK	dnaK	3.6.1.-
Protein fate
Degradation of proteins, peptides, and glycopeptides	Role id: 138
	locus	end5	end3	gene name	gene symbol	ec	other roles
	MHF_0033	27019	25217	oligoendopeptidase F	pepF	3.4.24.-
	MHF_0043	39784	38774	putative CAAX amino terminal protease protein
	MHF_1538	1069764	1067386	ATP-dependent protease La	lon	3.4.21.53
	MHF_1610	1151302	1149065	cell division protein ftsH	ftsH	3.4.21.53	93
	MHF_1584	1121727	1120804	O-sialoglycoprotein endopeptidase	gcp	3.4.24.57
	MHF_1177	815066	813777	cytosol aminopeptidase	pepA	3.4.11.1
	MHF_1511	1054325	1053537	methionine aminopeptidase	map	3.4.11.18
Regulatory functions
DNA interactions	Role id: 261
	locus	end5	end3	gene name	gene symbol	ec	other roles
	MHF_0003	2415	3485	heat-inducible transcription repressor, HrcA	hrcA
Regulatory functions
Protein interactions	Role id: 263
	locus	end5	end3	gene name	gene symbol	ec	other roles
	MHF_0135	133025	133576	GTP binding protein EngB	engB
	MHF_1562	1099733	1098423	GTP-binding protein engA	engA		163
Signal transduction
PTS	Role id: 700
	locus	end5	end3	gene name	gene symbol	ec	other roles
	MHF_0039	32794	31835	HPr Serine kinase	hpr	2.7.11.-
	MHF_1603	1140444	1140184	phosphocarrier, HPr family protein
Cell envelope
Biosynthesis of murein sacculus and peptidoglycan	Role id: 89
	locus	end5	end3	gene name	gene symbol	ec	other roles
	MHF_0761	543803	542898	rRNA small subunit methyltransferase H	mraW	2.1.1.-	183
Cell envelope
Other	Role id: 88
	locus	end5	end3	gene name	gene symbol	ec	other roles
	MHF_1198	838220	837822	putative lipoprotein
	MHF_0233	200451	199798	putative lipoprotein
	MHF_1614	1155416	1154277	60Kd inner membrane protein	oxaA
	MHF_0026	18004	19269	Conserved hypothetical membrane protein
	MHF_1554	1091624	1091857	preprotein translocase, SecG subunit	secG		97
	MHF_1312	913783	913157	putative lipoprotein
Cellular processes
Cell division	Role id: 93
	locus	end5	end3	gene name	gene symbol	ec	other roles
	MHF_0038	30910	31872	signal recognition particle-docking protein FtsY	ftsY		97
	MHF_1610	1151302	1149065	cell division protein ftsH	ftsH	3.4.21.53	138
	MHF_0762	544276	543839	cell division protein MraZ	mraZ
Cellular processes
Cell adhesion	Role id: 701
	locus	end5	end3	gene name	gene symbol	ec	other roles
	MHF_0248	208866	209918	MgPa-like protein, DHH family phosphoesterase	mgpA2
	MHF_1571	1109926	1108361	MgpA-like protein, DHH family phosphoesterase	mgpA
Cellular processes
Detoxification	Role id: 96
	locus	end5	end3	gene name	gene symbol	ec	other roles
	MHF_0755	538576	538256	thioredoxin	trxA
	MHF_0036	29278	28667	superoxide dismutase	sodA	1.15.1.1
Cellular processes
DNA transformation	Role id: 98
	locus	end5	end3	gene name	gene symbol	ec	other roles
	MHF_0138	136635	137708	comEC/Rec2-related domain protein
Cellular processes
Toxin production and resistance	Role id: 94
	locus	end5	end3	gene name	gene symbol	ec	other roles
	MHF_1613	1154277	1153486	ribosomal RNA adenine dimethylase family protein	rsmA	2.1.1.-	168
	MHF_0063	60202	62034	metallo-beta-lactamase superfamily protein
Unknown function
Enzymes of unknown specificity	Role id: 703
	locus	end5	end3	gene name	gene symbol	ec	other roles
	MHF_1551	1088515	1089345	putative methyltransferase
	MHF_1174	812886	812059	aldo/keto reductase family protein
	MHF_1195	833550	833218	HIT domain protein
	MHF_0275	231022	231984	cysteine desulfurase/selenocysteine lyase	nifS	2.8.1.7
	MHF_0254	214395	215243	haloacid dehalogenase-like hydrolase protein
	MHF_1572	1110741	1109929	HAD superfamily hydrolase Cof
Hypothetical proteins
Conserved	Role id: 156
	locus	end5	end3	gene name	gene symbol	ec	other roles
	MHF_0079	77761	78060	conserved hypothetical protein
	MHF_1192	832207	831602	conserved hypothetical protein
	MHF_0077	75300	76097	metallophosphoesterase YmdB	ymdB
	MHF_1172	811751	811461	conserved hypothetical protein
Hypothetical proteins
Domain	Role id: 704
	locus	end5	end3	gene name	gene symbol	ec	other roles
	MHF_1553	1091388	1090990	metalloprotein, YbeY/UPF0054 family
	MHF_1546	1084311	1083745	conserved domain protein
	MHF_0804	579217	577340	DUF2779 domain protein
	MHF_0104	108672	109856	HD/deoxyguanosinetriphosphate triphosphohydrolase domains protein
Hypothetical proteins
	Role id: 856
	locus	end5	end3	gene name	gene symbol	ec	other roles
	MHF_1612	1152625	1153527	hypothetical protein
	MHF_1060	741939	741340	hypothetical protein
	MHF_0674	482657	482268	hypothetical protein
	MHF_0359	286899	287123	hypothetical protein
	MHF_1369	951637	952275	hypothetical protein
	MHF_1227	859885	859244	hypothetical protein
	MHF_0387	302407	301745	hypothetical protein
	MHF_1292	900243	900962	hypothetical protein
	MHF_0817	588503	587760	hypothetical protein
	MHF_0700	498570	498154	hypothetical protein
	MHF_0559	407580	408464	hypothetical protein
	MHF_0675	482734	483312	hypothetical protein
	MHF_1128	785772	784855	hypothetical protein
	MHF_1355	940202	941602	hypothetical protein
	MHF_0495	367996	368340	hypothetical protein
	MHF_0065	62685	63947	hypothetical protein
	MHF_1272	887309	887650	hypothetical protein
	MHF_0433	330572	331249	hypothetical protein
	MHF_1398	970851	972077	hypothetical protein
	MHF_0515	380547	381032	hypothetical protein
	MHF_0993	698455	699075	hypothetical protein
	MHF_1290	899133	898669	hypothetical protein
	MHF_0617	446023	445643	hypothetical protein
	MHF_1067	746075	746788	hypothetical protein
	MHF_0196	180238	179804	hypothetical protein
	MHF_0369	292043	292159	hypothetical protein
	MHF_0499	370734	370321	hypothetical protein
	MHF_1014	711856	710993	hypothetical protein
	MHF_1239	867675	867040	hypothetical protein
	MHF_1058	740724	740071	hypothetical protein
	MHF_0477	357263	357799	hypothetical protein
	MHF_0557	406997	406311	hypothetical protein
	MHF_0257	216467	219508	hypothetical protein
	MHF_0908	647875	647672	hypothetical protein
	MHF_0130	128882	130351	hypothetical protein
	MHF_1047	732558	733289	hypothetical protein
	MHF_0203	182989	182552	hypothetical protein
	MHF_0578	420214	420834	hypothetical protein
	MHF_0126	124279	127425	hypothetical protein
	MHF_1416	982576	983214	hypothetical protein
	MHF_0118	113737	114555	hypothetical protein
	MHF_1277	891473	890748	hypothetical protein
	MHF_0166	161714	161544	hypothetical protein
	MHF_0053	47901	49829	hypothetical protein
	MHF_1031	722511	721666	hypothetical protein
	MHF_0199	180816	181175	hypothetical protein
	MHF_1547	1086151	1084316	hypothetical protein
	MHF_0699	498140	497733	hypothetical protein
	MHF_1157	803405	803926	hypothetical protein
	MHF_1053	737557	736679	hypothetical protein
	MHF_0686	489742	489200	hypothetical protein
	MHF_1030	721659	720805	hypothetical protein
	MHF_1006	705984	706682	hypothetical protein
	MHF_1196	837137	833556	hypothetical protein
	MHF_1212	847446	846892	hypothetical protein
	MHF_1495	1044141	1043287	hypothetical protein
	MHF_1183	822662	822249	hypothetical protein
	MHF_0318	259416	260120	hypothetical protein
	MHF_1096	765893	765252	hypothetical protein
	MHF_1481	1028160	1028774	hypothetical protein
	MHF_0813	585810	585082	hypothetical protein
	MHF_0800	573858	573451	hypothetical protein
	MHF_0684	488475	487936	hypothetical protein
	MHF_1353	938148	939326	hypothetical protein
	MHF_0852	614994	613648	hypothetical protein
	MHF_0392	305993	305316	hypothetical protein
	MHF_1049	734039	734743	hypothetical protein
	MHF_1590	1127823	1127044	hypothetical protein
	MHF_0400	310425	310297	hypothetical protein
	MHF_1046	732470	731595	hypothetical protein
	MHF_0258	219520	222474	hypothetical protein
	MHF_0335	271284	271409	hypothetical protein
	MHF_0766	547821	548069	hypothetical protein
	MHF_1594	1132092	1131226	hypothetical protein
	MHF_0297	246750	247406	hypothetical protein
	MHF_0603	437682	437251	hypothetical protein
	MHF_0724	514952	515608	hypothetical protein
	MHF_0100	103681	104238	hypothetical protein
	MHF_1491	1039224	1038313	hypothetical protein
	MHF_1123	781668	780811	hypothetical protein
	MHF_1081	756116	755514	hypothetical protein
	MHF_0767	548745	548056	hypothetical protein
	MHF_0821	591440	590667	hypothetical protein
	MHF_0697	496982	496611	hypothetical protein
	MHF_0227	197069	196419	hypothetical protein
	MHF_1034	724962	724099	hypothetical protein
	MHF_1045	730889	731602	hypothetical protein
	MHF_1186	826386	825481	hypothetical protein
	MHF_1351	936666	937379	hypothetical protein
	MHF_0202	182512	182081	hypothetical protein
	MHF_1324	921457	920789	hypothetical protein
	MHF_1299	904875	905609	hypothetical protein
	MHF_1385	961637	962845	hypothetical protein
	MHF_0564	411959	411261	hypothetical protein
	MHF_0526	387290	387937	hypothetical protein
	MHF_1100	768366	767758	hypothetical protein
	MHF_0087	86321	87064	hypothetical protein
	MHF_1168	809225	809677	hypothetical protein
	MHF_1018	714633	713779	hypothetical protein
	MHF_0940	666148	666429	hypothetical protein
	MHF_1122	780804	779944	hypothetical protein
	MHF_1033	724099	723239	hypothetical protein
	MHF_1135	790926	790054	hypothetical protein
	MHF_1300	906402	906647	hypothetical protein
	MHF_0031	23722	22562	hypothetical protein
	MHF_0759	539939	540712	hypothetical protein
	MHF_0265	228772	229173	hypothetical protein
	MHF_1591	1128978	1127827	hypothetical protein
	MHF_1296	902700	903407	hypothetical protein
	MHF_0867	624856	625263	hypothetical protein
	MHF_1065	745322	744717	hypothetical protein
	MHF_1206	843575	842847	hypothetical protein
	MHF_0884	633872	634051	hypothetical protein
	MHF_1026	719436	718576	hypothetical protein
	MHF_0645	463436	464056	hypothetical protein
	MHF_1182	822249	820786	hypothetical protein
	MHF_1121	779752	778859	hypothetical protein
	MHF_1134	790021	789179	hypothetical protein
	MHF_1419	984539	985756	hypothetical protein
	MHF_1241	868291	867935	hypothetical protein
	MHF_0486	363410	362790	hypothetical protein
	MHF_1038	727134	726277	hypothetical protein
	MHF_0259	222486	223319	hypothetical protein
	MHF_1184	823139	822759	hypothetical protein
	MHF_0385	301146	300514	hypothetical protein
	MHF_0738	524877	524431	hypothetical protein
	MHF_1071	748515	749222	hypothetical protein
	MHF_1597	1135068	1134637	hypothetical protein
	MHF_0716	510037	510777	hypothetical protein
	MHF_0827	594535	595962	hypothetical protein
	MHF_0734	522544	521927	hypothetical protein
	MHF_1036	725724	725864	hypothetical protein
	MHF_0753	537217	534374	hypothetical protein
	MHF_1094	764653	764072	hypothetical protein
	MHF_1608	1147810	1146158	hypothetical protein
	MHF_0815	587080	586466	hypothetical protein
	MHF_0139	137708	138628	hypothetical protein
	MHF_0743	527127	527309	hypothetical protein
	MHF_1291	899299	900015	hypothetical protein
	MHF_1051	736079	735234	hypothetical protein
	MHF_1138	793252	792386	hypothetical protein
	MHF_0805	580125	579196	hypothetical protein
	MHF_0614	444207	443830	hypothetical protein
	MHF_1194	833207	832818	hypothetical protein
	MHF_1560	1098065	1097763	hypothetical protein
	MHF_0394	307228	306605	hypothetical protein
	MHF_0946	669301	669948	hypothetical protein
	MHF_1218	851599	852027	hypothetical protein
	MHF_0682	487298	486747	hypothetical protein
	MHF_1084	757549	757373	hypothetical protein
	MHF_0851	612687	613631	hypothetical protein
	MHF_1154	801492	802052	hypothetical protein
	MHF_1039	727964	727134	hypothetical protein
	MHF_0637	459045	458422	hypothetical protein
	MHF_1189	829824	828490	hypothetical protein
	MHF_0837	603116	602391	hypothetical protein
	MHF_1069	747310	748035	hypothetical protein
	MHF_1595	1132865	1132092	hypothetical protein
	MHF_0194	179162	178521	hypothetical protein
	MHF_0808	581957	582568	hypothetical protein
	MHF_1387	964259	963684	hypothetical protein
	MHF_1339	930452	929799	hypothetical protein
	MHF_0690	492248	491730	hypothetical protein
	MHF_0204	183122	183487	hypothetical protein
	MHF_1080	755514	754891	hypothetical protein
	MHF_1042	728883	729602	hypothetical protein
	MHF_1229	861224	860574	hypothetical protein
	MHF_0627	452350	452859	hypothetical protein
	MHF_0566	413421	412744	hypothetical protein
	MHF_1019	715376	714633	hypothetical protein
	MHF_0487	364064	363414	hypothetical protein
	MHF_0473	355301	355585	hypothetical protein
	MHF_0704	500616	500443	hypothetical protein
	MHF_1048	733463	734035	hypothetical protein
	MHF_0231	198930	198766	hypothetical protein
	MHF_0705	501262	500861	hypothetical protein
	MHF_0752	534361	531635	hypothetical protein
	MHF_0140	138630	139664	hypothetical protein
	MHF_0846	609529	608765	hypothetical protein
	MHF_1020	716374	715490	hypothetical protein
	MHF_0732	520491	520991	hypothetical protein
	MHF_0299	248053	248454	hypothetical protein
	MHF_0803	576150	577343	hypothetical protein
	MHF_0560	408495	409097	hypothetical protein
	MHF_1219	852033	852431	hypothetical protein
	MHF_1225	858625	857972	hypothetical protein
	MHF_1228	860581	859886	hypothetical protein
	MHF_1230	861827	861228	hypothetical protein
	MHF_1231	862459	861830	hypothetical protein
	MHF_1573	1111112	1110720	hypothetical protein
	MHF_1589	1127025	1125991	hypothetical protein
	MHF_1224	857979	857593	hypothetical protein
	MHF_1566	1103675	1103091	hypothetical protein
	MHF_1604	1140481	1141326	hypothetical protein
	MHF_1320	919190	918561	hypothetical protein
	MHF_0134	132807	133025	hypothetical protein
	MHF_0151	147493	148050	hypothetical protein
	MHF_0807	581343	581948	hypothetical protein
	MHF_1082	756769	756116	hypothetical protein
	MHF_1088	760116	759022	hypothetical protein
	MHF_1089	761102	760230	hypothetical protein
	MHF_0068	66970	68448	hypothetical protein
	MHF_0072	71263	71931	hypothetical protein
	MHF_0084	83723	85966	hypothetical protein
	MHF_0086	86117	86317	hypothetical protein
	MHF_0095	98254	97550	hypothetical protein
	MHF_0099	103112	103666	hypothetical protein
	MHF_0129	128248	128886	hypothetical protein
	MHF_0137	135969	136595	hypothetical protein
	MHF_0143	140864	141403	hypothetical protein
	MHF_0141	139664	140284	hypothetical protein
	MHF_0142	140277	140858	hypothetical protein
	MHF_0163	160256	159759	hypothetical protein
	MHF_0162	159735	159070	hypothetical protein
	MHF_0161	158998	158378	hypothetical protein
	MHF_0159	157153	156494	hypothetical protein
	MHF_0158	156413	155889	hypothetical protein
	MHF_0164	161205	160942	hypothetical protein
	MHF_0167	162381	161719	hypothetical protein
	MHF_1533	1066018	1065545	hypothetical protein
	MHF_1501	1048739	1048353	hypothetical protein
	MHF_1499	1047996	1047481	hypothetical protein
	MHF_1487	1032093	1032749	hypothetical protein
	MHF_1486	1032022	1031552	hypothetical protein
	MHF_1485	1030919	1031575	hypothetical protein
	MHF_1484	1030241	1030864	hypothetical protein
	MHF_1483	1029611	1030237	hypothetical protein
	MHF_1482	1028953	1029621	hypothetical protein
	MHF_1480	1027532	1028164	hypothetical protein
	MHF_1479	1027443	1026763	hypothetical protein
	MHF_1478	1026063	1026716	hypothetical protein
	MHF_1477	1025973	1025299	hypothetical protein
	MHF_1476	1024675	1025310	hypothetical protein
	MHF_1475	1024061	1024672	hypothetical protein
	MHF_1473	1022773	1023417	hypothetical protein
	MHF_1474	1023424	1024068	hypothetical protein
	MHF_1470	1020848	1021417	hypothetical protein
	MHF_1471	1022036	1021413	hypothetical protein
	MHF_1472	1022663	1022037	hypothetical protein
	MHF_1468	1019585	1020208	hypothetical protein
	MHF_1467	1018943	1019578	hypothetical protein
	MHF_1466	1018840	1018208	hypothetical protein
	MHF_1465	1017564	1018211	hypothetical protein
	MHF_1463	1016316	1016939	hypothetical protein
	MHF_1462	1015667	1016305	hypothetical protein
	MHF_1459	1013659	1014261	hypothetical protein
	MHF_1460	1014907	1014257	hypothetical protein
	MHF_1461	1015552	1014908	hypothetical protein
	MHF_1464	1016980	1017561	hypothetical protein
	MHF_1469	1020201	1020818	hypothetical protein
	MHF_1457	1012231	1012881	hypothetical protein
	MHF_1456	1011583	1012227	hypothetical protein
	MHF_1455	1010898	1011497	hypothetical protein
	MHF_1454	1010147	1010818	hypothetical protein
	MHF_1452	1008763	1009434	hypothetical protein
	MHF_1451	1008053	1008697	hypothetical protein
	MHF_1450	1007290	1007916	hypothetical protein
	MHF_1449	1006657	1007286	hypothetical protein
	MHF_1432	995945	996385	hypothetical protein
	MHF_1431	995536	995952	hypothetical protein
	MHF_1433	997037	996378	hypothetical protein
	MHF_1434	997667	997038	hypothetical protein
	MHF_1435	998272	997667	hypothetical protein
	MHF_1437	999467	998850	hypothetical protein
	MHF_1436	998847	998272	hypothetical protein
	MHF_1438	999554	1000198	hypothetical protein
	MHF_1439	1000812	1000198	hypothetical protein
	MHF_1440	1001448	1000816	hypothetical protein
	MHF_1441	1002066	1001449	hypothetical protein
	MHF_1442	1002699	1002070	hypothetical protein
	MHF_1443	1003316	1002702	hypothetical protein
	MHF_1444	1003949	1003320	hypothetical protein
	MHF_1445	1004567	1003950	hypothetical protein
	MHF_0222	193245	193826	hypothetical protein
	MHF_0223	193826	194449	hypothetical protein
	MHF_0220	191991	192620	hypothetical protein
	MHF_0221	192624	193238	hypothetical protein
	MHF_0214	189390	188743	hypothetical protein
	MHF_1447	1005950	1005327	hypothetical protein
	MHF_1448	1006585	1005950	hypothetical protein
	MHF_0215	190052	189390	hypothetical protein
	MHF_0219	191953	191321	hypothetical protein
	MHF_0218	191318	190707	hypothetical protein
	MHF_1453	1010042	1009431	hypothetical protein
	MHF_1458	1013539	1012886	hypothetical protein
	MHF_0216	190414	190052	hypothetical protein
	MHF_1427	990448	991092	hypothetical protein
	MHF_1425	989207	989794	hypothetical protein
	MHF_0217	190691	190401	hypothetical protein
	MHF_1424	988523	989200	hypothetical protein
	MHF_1423	987880	988536	hypothetical protein
	MHF_1422	987163	987825	hypothetical protein
	MHF_1421	986474	987160	hypothetical protein
	MHF_1415	981941	982570	hypothetical protein
	MHF_1414	981293	981925	hypothetical protein
	MHF_1413	980640	981290	hypothetical protein
	MHF_1412	979957	980634	hypothetical protein
	MHF_0213	188728	188273	hypothetical protein
	MHF_1417	983214	983840	hypothetical protein
	MHF_1418	983843	984490	hypothetical protein
	MHF_0211	187895	187296	hypothetical protein
	MHF_0210	187295	186717	hypothetical protein
	MHF_1420	985830	986474	hypothetical protein
	MHF_0209	186713	186156	hypothetical protein
	MHF_1426	989801	990445	hypothetical protein
	MHF_1428	991106	991750	hypothetical protein
	MHF_0208	186166	185516	hypothetical protein
	MHF_0207	185244	184588	hypothetical protein
	MHF_0206	184587	183943	hypothetical protein
	MHF_0205	183580	183939	hypothetical protein
	MHF_1411	979320	979949	hypothetical protein
	MHF_1409	977990	978637	hypothetical protein
	MHF_1408	977354	977980	hypothetical protein
	MHF_1407	976686	977351	hypothetical protein
	MHF_1406	976036	976686	hypothetical protein
	MHF_1405	975665	976036	hypothetical protein
	MHF_1403	974785	975393	hypothetical protein
	MHF_1396	969515	970147	hypothetical protein
	MHF_1397	970150	970779	hypothetical protein
	MHF_1395	968909	969502	hypothetical protein
	MHF_1393	967572	968213	hypothetical protein
	MHF_0201	181685	181972	hypothetical protein
	MHF_1394	968216	968890	hypothetical protein
	MHF_1399	972156	972782	hypothetical protein
	MHF_1400	972788	973402	hypothetical protein
	MHF_1401	973402	974052	hypothetical protein
	MHF_1402	974052	974708	hypothetical protein
	MHF_1404	975396	975746	hypothetical protein
	MHF_0195	179828	179172	hypothetical protein
	MHF_0185	173363	172701	hypothetical protein
	MHF_1410	978640	979314	hypothetical protein
	MHF_0184	172700	172050	hypothetical protein
	MHF_1389	964945	965568	hypothetical protein
	MHF_1388	964328	964945	hypothetical protein
	MHF_1392	967477	966842	hypothetical protein
	MHF_1390	965571	966224	hypothetical protein
	MHF_1391	966841	966230	hypothetical protein
	MHF_1386	963694	962861	hypothetical protein
	MHF_0183	172034	171390	hypothetical protein
	MHF_0182	171390	170815	hypothetical protein
	MHF_0181	170812	170165	hypothetical protein
	MHF_0180	170165	169503	hypothetical protein
	MHF_0179	169503	168949	hypothetical protein
	MHF_0178	168254	168865	hypothetical protein
	MHF_0177	168026	167394	hypothetical protein
	MHF_0186	173904	173353	hypothetical protein
	MHF_0187	174495	173908	hypothetical protein
	MHF_0188	175142	174495	hypothetical protein
	MHF_0189	175959	175288	hypothetical protein
	MHF_0192	177859	177200	hypothetical protein
	MHF_0191	176828	177199	hypothetical protein
	MHF_0190	176703	176257	hypothetical protein
	MHF_0193	178521	177859	hypothetical protein
	MHF_0224	195098	194466	hypothetical protein
	MHF_0225	195763	195098	hypothetical protein
	MHF_0226	196419	195763	hypothetical protein
	MHF_0228	197711	197070	hypothetical protein
	MHF_1381	959458	960141	hypothetical protein
	MHF_1380	958816	959448	hypothetical protein
	MHF_1379	958733	958107	hypothetical protein
	MHF_1378	958107	957487	hypothetical protein
	MHF_1374	954875	955522	hypothetical protein
	MHF_1375	955525	956154	hypothetical protein
	MHF_1373	954291	954872	hypothetical protein
	MHF_1377	956807	957481	hypothetical protein
	MHF_1383	960689	961078	hypothetical protein
	MHF_1384	961217	961612	hypothetical protein
	MHF_1382	960525	960277	hypothetical protein
	MHF_1376	956166	956801	hypothetical protein
	MHF_0229	198376	197723	hypothetical protein
	MHF_1372	953581	954285	hypothetical protein
	MHF_1371	952955	953578	hypothetical protein
	MHF_1370	952321	952950	hypothetical protein
	MHF_1368	950947	951630	hypothetical protein
	MHF_1367	950294	950944	hypothetical protein
	MHF_1366	949615	950277	hypothetical protein
	MHF_1365	948956	949606	hypothetical protein
	MHF_1364	948300	948953	hypothetical protein
	MHF_1363	947667	948293	hypothetical protein
	MHF_1362	947007	947660	hypothetical protein
	MHF_1361	946325	946975	hypothetical protein
	MHF_1358	944403	945011	hypothetical protein
	MHF_1359	945022	945678	hypothetical protein
	MHF_1357	943771	944397	hypothetical protein
	MHF_1360	945904	946320	hypothetical protein
	MHF_1352	937395	938024	hypothetical protein
	MHF_1350	936050	936661	hypothetical protein
	MHF_1349	935962	935561	hypothetical protein
	MHF_1348	935558	934920	hypothetical protein
	MHF_1344	933333	932680	hypothetical protein
	MHF_1343	932677	932036	hypothetical protein
	MHF_1345	933779	933345	hypothetical protein
	MHF_1346	934481	933795	hypothetical protein
	MHF_1342	932007	931576	hypothetical protein
	MHF_1341	931576	930890	hypothetical protein
	MHF_1340	930890	930456	hypothetical protein
	MHF_1338	929781	929155	hypothetical protein
	MHF_1335	927982	927377	hypothetical protein
	MHF_1336	928427	927987	hypothetical protein
	MHF_1334	927377	926937	hypothetical protein
	MHF_1333	926930	926274	hypothetical protein
	MHF_1331	925636	925181	hypothetical protein
	MHF_1330	925173	924508	hypothetical protein
	MHF_1328	924043	923378	hypothetical protein
	MHF_1327	923371	922730	hypothetical protein
	MHF_1325	922100	921459	hypothetical protein
	MHF_1321	919876	919214	hypothetical protein
	MHF_1322	919963	920337	hypothetical protein
	MHF_0232	199512	198934	hypothetical protein
	MHF_0234	201007	200441	hypothetical protein
	MHF_0235	201592	201011	hypothetical protein
	MHF_0236	202277	201621	hypothetical protein
	MHF_0237	202902	202267	hypothetical protein
	MHF_0238	203438	202887	hypothetical protein
	MHF_1323	920398	920778	hypothetical protein
	MHF_0239	204021	203443	hypothetical protein
	MHF_0007	5374	5613	hypothetical protein
	MHF_0240	204665	204021	hypothetical protein
	MHF_0241	205042	204665	hypothetical protein
	MHF_1326	922725	922114	hypothetical protein
	MHF_0242	205634	205053	hypothetical protein
	MHF_1329	924502	924053	hypothetical protein
	MHF_0243	206230	205637	hypothetical protein
	MHF_0244	206834	206235	hypothetical protein
	MHF_1332	926268	925636	hypothetical protein
	MHF_0168	163014	162382	hypothetical protein
	MHF_0165	161604	161308	hypothetical protein
	MHF_0246	207959	207462	hypothetical protein
	MHF_0169	163632	163021	hypothetical protein
	MHF_0170	164267	163632	hypothetical protein
	MHF_0171	164864	164310	hypothetical protein
	MHF_0172	165446	164868	hypothetical protein
	MHF_0173	166054	165446	hypothetical protein
	MHF_0174	166685	166059	hypothetical protein
	MHF_0175	167114	166734	hypothetical protein
	MHF_0176	167455	167078	hypothetical protein
	MHF_0197	180371	180616	hypothetical protein
	MHF_0261	225772	225404	hypothetical protein
	MHF_1337	929143	928427	hypothetical protein
	MHF_0263	227759	228061	hypothetical protein
	MHF_0264	228325	228768	hypothetical protein
	MHF_0281	235657	236664	hypothetical protein
	MHF_0282	236742	237443	hypothetical protein
	MHF_1347	934916	934485	hypothetical protein
	MHF_0283	237447	238127	hypothetical protein
	MHF_0260	223322	225433	hypothetical protein
	MHF_0284	238133	238825	hypothetical protein
	MHF_0285	238832	239236	hypothetical protein
	MHF_0286	239301	239966	hypothetical protein
	MHF_0287	239972	240655	hypothetical protein
	MHF_0288	240659	241342	hypothetical protein
	MHF_0289	241345	242001	hypothetical protein
	MHF_0290	242004	242684	hypothetical protein
	MHF_0291	242691	243374	hypothetical protein
	MHF_0292	243377	244021	hypothetical protein
	MHF_0293	244025	244564	hypothetical protein
	MHF_0294	244706	245383	hypothetical protein
	MHF_1313	914410	913784	hypothetical protein
	MHF_1314	915040	914414	hypothetical protein
	MHF_1315	915738	915043	hypothetical protein
	MHF_1316	916399	915731	hypothetical protein
	MHF_1317	917023	916403	hypothetical protein
	MHF_0200	181613	181188	hypothetical protein
	MHF_0707	501812	502450	hypothetical protein
	MHF_1318	917275	917039	hypothetical protein
	MHF_0295	245390	246073	hypothetical protein
	MHF_0296	246076	246714	hypothetical protein
	MHF_0298	247406	248050	hypothetical protein
	MHF_1311	913154	912531	hypothetical protein
	MHF_0709	503095	503742	hypothetical protein
	MHF_0710	503749	504372	hypothetical protein
	MHF_1310	912561	911899	hypothetical protein
	MHF_0711	504382	505041	hypothetical protein
	MHF_1309	911273	911899	hypothetical protein
	MHF_1306	909365	910000	hypothetical protein
	MHF_0712	505047	505673	hypothetical protein
	MHF_1307	910018	910608	hypothetical protein
	MHF_1308	910611	911252	hypothetical protein
	MHF_0300	248463	248726	hypothetical protein
	MHF_0714	506195	506824	hypothetical protein
	MHF_0301	248730	249428	hypothetical protein
	MHF_0302	249431	250111	hypothetical protein
	MHF_1305	908636	909280	hypothetical protein
	MHF_0303	250114	250785	hypothetical protein
	MHF_0304	250791	251480	hypothetical protein
	MHF_0305	251484	252179	hypothetical protein
	MHF_0715	509712	506878	hypothetical protein
	MHF_1298	904398	904847	hypothetical protein
	MHF_0306	252185	252859	hypothetical protein
	MHF_0307	252862	253524	hypothetical protein
	MHF_1297	904298	903414	hypothetical protein
	MHF_0308	253531	254559	hypothetical protein
	MHF_0309	254560	255201	hypothetical protein
	MHF_0717	511187	510774	hypothetical protein
	MHF_0310	255842	255201	hypothetical protein
	MHF_0718	511310	511936	hypothetical protein
	MHF_0719	511948	512601	hypothetical protein
	MHF_0720	512604	513167	hypothetical protein
	MHF_0721	513690	513256	hypothetical protein
	MHF_0722	514209	513694	hypothetical protein
	MHF_0723	514338	514949	hypothetical protein
	MHF_0725	516056	515616	hypothetical protein
	MHF_0726	516170	516823	hypothetical protein
	MHF_0727	516827	517186	hypothetical protein
	MHF_0728	517568	517182	hypothetical protein
	MHF_0729	519069	517666	hypothetical protein
	MHF_0730	519660	519073	hypothetical protein
	MHF_0731	519678	520061	hypothetical protein
	MHF_0313	257622	257113	hypothetical protein
	MHF_0733	521490	521918	hypothetical protein
	MHF_0315	258129	257626	hypothetical protein
	MHF_0312	256491	257123	hypothetical protein
	MHF_0316	258689	258144	hypothetical protein
	MHF_0317	258754	259434	hypothetical protein
	MHF_0319	260123	260836	hypothetical protein
	MHF_0320	260842	261525	hypothetical protein
	MHF_0322	262228	262917	hypothetical protein
	MHF_0321	261950	262222	hypothetical protein
	MHF_0323	262923	263618	hypothetical protein
	MHF_0324	263625	264308	hypothetical protein
	MHF_0325	264314	264997	hypothetical protein
	MHF_0326	265003	265692	hypothetical protein
	MHF_0327	265701	266384	hypothetical protein
	MHF_0328	266391	267023	hypothetical protein
	MHF_0329	267130	267789	hypothetical protein
	MHF_0735	522613	523512	hypothetical protein
	MHF_0736	523516	523764	hypothetical protein
	MHF_0737	524039	524434	hypothetical protein
	MHF_0740	525550	526071	hypothetical protein
	MHF_0739	524766	525521	hypothetical protein
	MHF_0742	526608	527036	hypothetical protein
	MHF_0741	526074	526502	hypothetical protein
	MHF_0745	528053	527550	hypothetical protein
	MHF_0744	527373	527543	hypothetical protein
	MHF_0746	528632	528168	hypothetical protein
	MHF_0747	529228	529908	hypothetical protein
	MHF_0748	529949	530365	hypothetical protein
	MHF_0765	547517	547840	hypothetical protein
	MHF_0776	552455	553066	hypothetical protein
	MHF_0801	575228	573885	hypothetical protein
	MHF_0802	575280	575876	hypothetical protein
	MHF_0810	583212	583829	hypothetical protein
	MHF_0812	585104	584439	hypothetical protein
	MHF_0811	583832	584449	hypothetical protein
	MHF_0814	586481	585813	hypothetical protein
	MHF_0816	587760	587080	hypothetical protein
	MHF_0819	589447	590049	hypothetical protein
	MHF_0823	592696	592073	hypothetical protein
	MHF_0825	593528	594142	hypothetical protein
	MHF_0824	593362	592742	hypothetical protein
	MHF_0828	596061	596624	hypothetical protein
	MHF_0831	598657	599271	hypothetical protein
	MHF_0832	599275	599886	hypothetical protein
	MHF_0833	599895	600500	hypothetical protein
	MHF_0834	601125	600496	hypothetical protein
	MHF_0835	601764	601126	hypothetical protein
	MHF_0836	602381	601764	hypothetical protein
	MHF_0838	603790	603116	hypothetical protein
	MHF_0839	604413	603790	hypothetical protein
	MHF_0840	605082	604414	hypothetical protein
	MHF_0841	605918	605082	hypothetical protein
	MHF_0842	606610	605999	hypothetical protein
	MHF_0843	606639	607265	hypothetical protein
	MHF_0844	608072	607455	hypothetical protein
	MHF_0847	610162	609536	hypothetical protein
	MHF_0848	610226	610849	hypothetical protein
	MHF_0849	610854	611561	hypothetical protein
	MHF_0854	616566	617183	hypothetical protein
	MHF_0855	617221	617832	hypothetical protein
	MHF_0856	617835	618479	hypothetical protein
	MHF_0857	618510	619136	hypothetical protein
	MHF_0858	619142	619741	hypothetical protein
	MHF_0859	619779	620414	hypothetical protein
	MHF_0860	620414	621058	hypothetical protein
	MHF_0861	621046	621735	hypothetical protein
	MHF_0862	621753	622220	hypothetical protein
	MHF_0863	622396	622980	hypothetical protein
	MHF_0864	622983	623630	hypothetical protein
	MHF_0865	623649	624218	hypothetical protein
	MHF_0866	624223	624843	hypothetical protein
	MHF_1284	895436	894717	hypothetical protein
	MHF_0868	625256	625864	hypothetical protein
	MHF_1285	896084	895440	hypothetical protein
	MHF_1286	896771	896094	hypothetical protein
	MHF_1287	897271	896777	hypothetical protein
	MHF_1288	897958	897275	hypothetical protein
	MHF_1289	898594	897962	hypothetical protein
	MHF_0870	626073	626504	hypothetical protein
	MHF_0872	626856	627494	hypothetical protein
	MHF_0873	627482	628111	hypothetical protein
	MHF_0874	628114	628782	hypothetical protein
	MHF_0869	625867	626106	hypothetical protein
	MHF_0875	628792	629442	hypothetical protein
	MHF_0876	629468	630070	hypothetical protein
	MHF_1293	900973	901419	hypothetical protein
	MHF_0877	630066	630695	hypothetical protein
	MHF_0878	630702	631283	hypothetical protein
	MHF_0879	631291	631902	hypothetical protein
	MHF_0880	631912	632556	hypothetical protein
	MHF_0881	632563	633165	hypothetical protein
	MHF_0883	633491	633847	hypothetical protein
	MHF_0882	633161	633424	hypothetical protein
	MHF_0885	634096	634362	hypothetical protein
	MHF_0886	634372	634842	hypothetical protein
	MHF_0888	635342	635818	hypothetical protein
	MHF_0889	635878	636528	hypothetical protein
	MHF_0890	636521	637150	hypothetical protein
	MHF_0891	637159	637800	hypothetical protein
	MHF_0892	637796	638407	hypothetical protein
	MHF_0893	638414	639034	hypothetical protein
	MHF_0894	639030	639644	hypothetical protein
	MHF_0896	640320	640952	hypothetical protein
	MHF_0898	641566	642201	hypothetical protein
	MHF_0900	642861	643496	hypothetical protein
	MHF_0895	639713	640315	hypothetical protein
	MHF_0897	640955	641563	hypothetical protein
	MHF_0899	642208	642858	hypothetical protein
	MHF_0901	643499	644146	hypothetical protein
	MHF_0902	644149	644784	hypothetical protein
	MHF_0903	644787	645410	hypothetical protein
	MHF_0904	645424	646059	hypothetical protein
	MHF_1295	902222	902668	hypothetical protein
	MHF_0905	646062	646664	hypothetical protein
	MHF_0906	647265	646639	hypothetical protein
	MHF_0911	649223	649846	hypothetical protein
	MHF_0910	648562	649236	hypothetical protein
	MHF_0916	651431	652099	hypothetical protein
	MHF_0918	652646	653296	hypothetical protein
	MHF_0919	653300	653845	hypothetical protein
	MHF_0921	654263	654937	hypothetical protein
	MHF_0922	654953	655591	hypothetical protein
	MHF_0923	655630	656274	hypothetical protein
	MHF_0925	657056	657373	hypothetical protein
	MHF_0924	656262	656864	hypothetical protein
	MHF_0926	657411	658028	hypothetical protein
	MHF_0927	658024	658737	hypothetical protein
	MHF_0928	658741	659361	hypothetical protein
	MHF_0929	659364	660014	hypothetical protein
	MHF_0930	660033	660653	hypothetical protein
	MHF_0932	661249	661869	hypothetical protein
	MHF_0933	661889	662302	hypothetical protein
	MHF_0934	662298	662936	hypothetical protein
	MHF_0935	662945	663550	hypothetical protein
	MHF_0936	663546	664175	hypothetical protein
	MHF_0937	664182	664880	hypothetical protein
	MHF_0938	664889	665503	hypothetical protein
	MHF_0939	665509	666138	hypothetical protein
	MHF_0941	666294	666782	hypothetical protein
	MHF_0942	666778	667398	hypothetical protein
	MHF_0943	667402	668028	hypothetical protein
	MHF_0945	668685	669296	hypothetical protein
	MHF_0947	669948	670565	hypothetical protein
	MHF_0948	670568	671182	hypothetical protein
	MHF_0949	671189	671842	hypothetical protein
	MHF_0950	671845	672480	hypothetical protein
	MHF_0951	672484	673131	hypothetical protein
	MHF_0952	673134	673748	hypothetical protein
	MHF_0953	673754	674371	hypothetical protein
	MHF_0954	674383	675009	hypothetical protein
	MHF_0955	675012	675626	hypothetical protein
	MHF_0956	676234	675626	hypothetical protein
	MHF_0958	677486	676860	hypothetical protein
	MHF_0959	677580	678281	hypothetical protein
	MHF_0960	678287	678916	hypothetical protein
	MHF_0961	678907	679578	hypothetical protein
	MHF_0962	680174	679578	hypothetical protein
	MHF_0964	680663	681340	hypothetical protein
	MHF_0965	681384	681665	hypothetical protein
	MHF_0966	681716	681991	hypothetical protein
	MHF_0967	681995	682579	hypothetical protein
	MHF_0969	683094	683789	hypothetical protein
	MHF_0968	682582	683091	hypothetical protein
	MHF_0970	683792	684472	hypothetical protein
	MHF_0971	684476	685141	hypothetical protein
	MHF_0972	685154	685687	hypothetical protein
	MHF_0973	685706	686308	hypothetical protein
	MHF_0974	686304	686936	hypothetical protein
	MHF_0975	686943	687635	hypothetical protein
	MHF_0976	687654	688271	hypothetical protein
	MHF_0977	688274	688921	hypothetical protein
	MHF_0978	688925	689554	hypothetical protein
	MHF_0980	690180	690800	hypothetical protein
	MHF_0981	690809	691402	hypothetical protein
	MHF_0982	691406	692023	hypothetical protein
	MHF_0983	692027	692653	hypothetical protein
	MHF_0984	692667	693287	hypothetical protein
	MHF_0985	693293	693925	hypothetical protein
	MHF_0986	693921	694541	hypothetical protein
	MHF_0987	694560	695207	hypothetical protein
	MHF_0988	695291	695926	hypothetical protein
	MHF_0989	695931	696554	hypothetical protein
	MHF_0991	697178	697807	hypothetical protein
	MHF_0992	697810	698433	hypothetical protein
	MHF_0994	699068	699700	hypothetical protein
	MHF_0996	700323	700955	hypothetical protein
	MHF_0998	701604	702206	hypothetical protein
	MHF_0999	702213	702830	hypothetical protein
	MHF_1000	702835	703452	hypothetical protein
	MHF_1001	703462	704115	hypothetical protein
	MHF_1003	704704	704105	hypothetical protein
	MHF_1005	705917	705330	hypothetical protein
	MHF_1007	706685	707308	hypothetical protein
	MHF_1009	708538	707930	hypothetical protein
	MHF_1010	709158	708538	hypothetical protein
	MHF_1011	709576	709160	hypothetical protein
	MHF_1012	709650	710324	hypothetical protein
	MHF_1013	710330	710959	hypothetical protein
	MHF_1015	711925	712539	hypothetical protein
	MHF_1016	712546	713151	hypothetical protein
	MHF_1017	713757	713155	hypothetical protein
	MHF_1022	716891	717226	hypothetical protein
	MHF_1025	718576	717710	hypothetical protein
	MHF_1027	719439	719984	hypothetical protein
	MHF_1029	720186	720809	hypothetical protein
	MHF_1028	719956	720180	hypothetical protein
	MHF_1023	717474	717226	hypothetical protein
	MHF_1024	717661	717449	hypothetical protein
	MHF_1021	716699	716460	hypothetical protein
	MHF_1032	722624	723235	hypothetical protein
	MHF_1035	725074	725688	hypothetical protein
	MHF_1037	726089	726277	hypothetical protein
	MHF_1040	728099	728581	hypothetical protein
	MHF_1041	728614	728874	hypothetical protein
	MHF_1043	729613	730320	hypothetical protein
	MHF_1044	730398	730832	hypothetical protein
	MHF_1050	734816	735256	hypothetical protein
	MHF_1052	736218	736673	hypothetical protein
	MHF_1054	738189	737560	hypothetical protein
	MHF_1055	738819	738190	hypothetical protein
	MHF_1056	739451	738819	hypothetical protein
	MHF_1059	741331	740717	hypothetical protein
	MHF_1061	742595	741939	hypothetical protein
	MHF_1063	744091	743429	hypothetical protein
	MHF_1064	744710	744084	hypothetical protein
	MHF_1066	745963	745322	hypothetical protein
	MHF_1068	746859	747299	hypothetical protein
	MHF_1070	748081	748509	hypothetical protein
	MHF_1072	750085	749219	hypothetical protein
	MHF_1076	752728	751883	hypothetical protein
	MHF_1075	751880	750990	hypothetical protein
	MHF_1073	750174	750605	hypothetical protein
	MHF_1074	750656	750976	hypothetical protein
	MHF_1078	754280	753648	hypothetical protein
	MHF_1079	754898	754281	hypothetical protein
	MHF_1083	757373	756762	hypothetical protein
	MHF_1087	758564	759016	hypothetical protein
	MHF_1086	758087	758548	hypothetical protein
	MHF_1085	758044	757571	hypothetical protein
	MHF_1093	764071	763451	hypothetical protein
	MHF_1092	763420	762560	hypothetical protein
	MHF_1090	761204	761710	hypothetical protein
	MHF_1095	765252	764653	hypothetical protein
	MHF_1097	766510	765893	hypothetical protein
	MHF_1098	767139	766510	hypothetical protein
	MHF_1099	767755	767132	hypothetical protein
	MHF_1101	769014	768367	hypothetical protein
	MHF_1102	769632	769021	hypothetical protein
	MHF_1103	770291	769632	hypothetical protein
	MHF_1104	770353	770874	hypothetical protein
	MHF_1106	770895	771362	hypothetical protein
	MHF_1107	771479	771952	hypothetical protein
	MHF_1109	772529	772990	hypothetical protein
	MHF_1282	894269	893679	hypothetical protein
	MHF_1283	894717	894274	hypothetical protein
	MHF_1281	893675	893247	hypothetical protein
	MHF_1280	893243	892794	hypothetical protein
	MHF_1276	890744	890304	hypothetical protein
	MHF_1278	892129	891473	hypothetical protein
	MHF_1279	892788	892132	hypothetical protein
	MHF_1275	890299	889703	hypothetical protein
	MHF_1110	773360	773019	hypothetical protein
	MHF_1111	773868	773392	hypothetical protein
	MHF_1112	774273	774749	hypothetical protein
	MHF_1262	881828	881211	hypothetical protein
	MHF_1263	882515	881859	hypothetical protein
	MHF_1264	883177	882515	hypothetical protein
	MHF_1266	884261	883623	hypothetical protein
	MHF_1267	884878	884270	hypothetical protein
	MHF_1261	881205	880564	hypothetical protein
	MHF_1258	879255	878623	hypothetical protein
	MHF_1257	878619	878008	hypothetical protein
	MHF_1256	878004	877348	hypothetical protein
	MHF_1255	877341	876724	hypothetical protein
	MHF_1254	876724	876056	hypothetical protein
	MHF_1253	876063	875371	hypothetical protein
	MHF_1252	875371	874718	hypothetical protein
	MHF_1251	874656	874051	hypothetical protein
	MHF_1250	874048	873404	hypothetical protein
	MHF_1249	873400	872720	hypothetical protein
	MHF_1247	871997	871365	hypothetical protein
	MHF_1246	871361	870906	hypothetical protein
	MHF_1245	870905	870255	hypothetical protein
	MHF_1243	869590	868946	hypothetical protein
	MHF_1238	866999	866355	hypothetical protein
	MHF_1242	868928	868293	hypothetical protein
	MHF_1240	867942	867679	hypothetical protein
	MHF_1116	776318	776824	hypothetical protein
	MHF_1120	778335	778859	hypothetical protein
	MHF_1119	777822	778319	hypothetical protein
	MHF_1124	781771	782313	hypothetical protein
	MHF_1244	870249	869647	hypothetical protein
	MHF_1126	784245	783388	hypothetical protein
	MHF_1131	787220	787726	hypothetical protein
	MHF_1248	872727	872038	hypothetical protein
	MHF_1125	783151	782303	hypothetical protein
	MHF_1259	879911	879255	hypothetical protein
	MHF_1133	788685	789179	hypothetical protein
	MHF_1132	788587	787733	hypothetical protein
	MHF_1260	880560	879904	hypothetical protein
	MHF_1130	787119	786262	hypothetical protein
	MHF_1137	792150	791530	hypothetical protein
	MHF_1136	791025	791525	hypothetical protein
	MHF_1265	883620	883180	hypothetical protein
	MHF_1141	795138	794287	hypothetical protein
	MHF_1140	793784	794287	hypothetical protein
	MHF_1139	793317	793778	hypothetical protein
	MHF_1269	886140	885499	hypothetical protein
	MHF_1271	887267	886839	hypothetical protein
	MHF_1143	795690	796166	hypothetical protein
	MHF_1146	797198	797770	hypothetical protein
	MHF_1142	795208	795684	hypothetical protein
	MHF_1147	797780	798232	hypothetical protein
	MHF_1148	798238	798714	hypothetical protein
	MHF_1149	798924	799283	hypothetical protein
	MHF_1150	799291	799881	hypothetical protein
	MHF_1151	799886	800434	hypothetical protein
	MHF_1152	800437	800922	hypothetical protein
	MHF_1270	886819	886142	hypothetical protein
	MHF_1153	800930	801439	hypothetical protein
	MHF_1155	802058	802594	hypothetical protein
	MHF_1156	802676	803278	hypothetical protein
	MHF_1158	803932	804450	hypothetical protein
	MHF_1268	884892	885515	hypothetical protein
	MHF_1160	804478	805056	hypothetical protein
	MHF_1162	806027	806587	hypothetical protein
	MHF_1163	806592	807131	hypothetical protein
	MHF_1164	807158	807679	hypothetical protein
	MHF_1165	807685	808140	hypothetical protein
	MHF_1166	808145	808717	hypothetical protein
	MHF_1237	866354	865713	hypothetical protein
	MHF_1167	808722	809213	hypothetical protein
	MHF_1169	809681	810175	hypothetical protein
	MHF_1170	810182	810667	hypothetical protein
	MHF_1232	863154	862459	hypothetical protein
	MHF_1233	863815	863147	hypothetical protein
	MHF_1234	864445	863819	hypothetical protein
	MHF_1235	865126	864449	hypothetical protein
	MHF_1197	837223	837822	hypothetical protein
	MHF_1200	839021	839707	hypothetical protein
	MHF_1201	840389	839697	hypothetical protein
	MHF_1202	841060	840392	hypothetical protein
	MHF_1205	842844	842152	hypothetical protein
	MHF_1204	842165	841479	hypothetical protein
	MHF_1207	843603	844295	hypothetical protein
	MHF_1208	845023	844343	hypothetical protein
	MHF_1209	845697	845026	hypothetical protein
	MHF_1210	845786	846496	hypothetical protein
	MHF_1211	846563	846880	hypothetical protein
	MHF_1294	901824	901946	hypothetical protein
	MHF_1304	908285	908557	hypothetical protein
	MHF_1302	907179	907373	hypothetical protein
	MHF_1303	907407	907586	hypothetical protein
	MHF_1446	1004886	1005326	hypothetical protein
	MHF_1504	1050365	1050988	hypothetical protein
	MHF_0330	267792	268475	hypothetical protein
	MHF_0331	268481	269173	hypothetical protein
	MHF_0332	269179	269877	hypothetical protein
	MHF_0333	269898	270563	hypothetical protein
	MHF_0334	270572	271267	hypothetical protein
	MHF_0336	271496	271918	hypothetical protein
	MHF_0337	272035	272691	hypothetical protein
	MHF_0338	273151	272687	hypothetical protein
	MHF_0339	273245	273901	hypothetical protein
	MHF_0340	274539	273901	hypothetical protein
	MHF_0341	275173	274532	hypothetical protein
	MHF_0342	275710	275177	hypothetical protein
	MHF_0343	276035	276730	hypothetical protein
	MHF_0344	276736	277431	hypothetical protein
	MHF_0345	277437	278114	hypothetical protein
	MHF_0346	278118	278657	hypothetical protein
	MHF_0347	278789	279481	hypothetical protein
	MHF_0348	279487	280179	hypothetical protein
	MHF_0349	280185	280877	hypothetical protein
	MHF_0350	280882	281568	hypothetical protein
	MHF_0351	281604	282248	hypothetical protein
	MHF_0352	282254	282967	hypothetical protein
	MHF_0353	283550	282975	hypothetical protein
	MHF_0354	284244	283540	hypothetical protein
	MHF_0355	284861	284208	hypothetical protein
	MHF_0356	284925	285569	hypothetical protein
	MHF_0357	285572	286228	hypothetical protein
	MHF_0358	286224	286868	hypothetical protein
	MHF_0360	287168	287419	hypothetical protein
	MHF_0361	288048	287419	hypothetical protein
	MHF_0362	288674	288048	hypothetical protein
	MHF_0363	289306	288674	hypothetical protein
	MHF_0364	289689	289306	hypothetical protein
	MHF_0366	290657	289968	hypothetical protein
	MHF_0367	291274	290660	hypothetical protein
	MHF_0365	289967	289632	hypothetical protein
	MHF_0368	291945	291280	hypothetical protein
	MHF_0370	292292	292648	hypothetical protein
	MHF_0372	292652	293230	hypothetical protein
	MHF_0374	294506	293892	hypothetical protein
	MHF_0375	295119	294496	hypothetical protein
	MHF_0373	293631	293897	hypothetical protein
	MHF_0376	295718	295119	hypothetical protein
	MHF_0377	296368	295718	hypothetical protein
	MHF_0378	296981	296361	hypothetical protein
	MHF_0379	297625	296981	hypothetical protein
	MHF_0380	297997	297632	hypothetical protein
	MHF_0381	298115	298531	hypothetical protein
	MHF_0382	299144	298527	hypothetical protein
	MHF_0383	299839	299144	hypothetical protein
	MHF_0384	300508	299840	hypothetical protein
	MHF_0386	301745	301149	hypothetical protein
	MHF_0388	302491	303171	hypothetical protein
	MHF_0389	303198	303584	hypothetical protein
	MHF_0390	304627	304007	hypothetical protein
	MHF_0391	305316	304627	hypothetical protein
	MHF_0393	306598	305996	hypothetical protein
	MHF_0395	307917	307228	hypothetical protein
	MHF_0396	307987	308613	hypothetical protein
	MHF_0397	309211	308591	hypothetical protein
	MHF_0398	309825	309214	hypothetical protein
	MHF_0399	310307	309825	hypothetical protein
	MHF_0401	310481	311062	hypothetical protein
	MHF_0402	311696	311070	hypothetical protein
	MHF_0404	312776	312297	hypothetical protein
	MHF_0405	313387	312779	hypothetical protein
	MHF_0406	314076	313387	hypothetical protein
	MHF_0407	314745	314086	hypothetical protein
	MHF_0408	315385	314747	hypothetical protein
	MHF_0409	316026	315415	hypothetical protein
	MHF_0410	316691	316026	hypothetical protein
	MHF_0411	317391	316720	hypothetical protein
	MHF_0412	318025	317402	hypothetical protein
	MHF_0414	318544	319167	hypothetical protein
	MHF_0419	321003	321422	hypothetical protein
	MHF_0417	320267	320608	hypothetical protein
	MHF_0416	319631	320260	hypothetical protein
	MHF_0418	320627	321076	hypothetical protein
	MHF_0415	319273	319617	hypothetical protein
	MHF_0420	322561	321902	hypothetical protein
	MHF_0421	323213	322563	hypothetical protein
	MHF_0422	323706	323215	hypothetical protein
	MHF_0424	324649	325326	hypothetical protein
	MHF_0423	323928	324290	hypothetical protein
	MHF_0425	325801	325322	hypothetical protein
	MHF_0426	326512	325877	hypothetical protein
	MHF_0427	327156	326512	hypothetical protein
	MHF_0428	327768	327157	hypothetical protein
	MHF_0430	328478	329140	hypothetical protein
	MHF_0432	329913	330569	hypothetical protein
	MHF_0429	328418	327795	hypothetical protein
	MHF_0434	331239	331826	hypothetical protein
	MHF_0435	332517	331822	hypothetical protein
	MHF_0437	333327	333941	hypothetical protein
	MHF_0436	333196	332837	hypothetical protein
	MHF_0438	333937	334587	hypothetical protein
	MHF_0439	335273	334587	hypothetical protein
	MHF_0440	335939	335280	hypothetical protein
	MHF_0441	336392	335949	hypothetical protein
	MHF_0442	336610	337236	hypothetical protein
	MHF_0443	337792	337340	hypothetical protein
	MHF_0445	339094	338435	hypothetical protein
	MHF_0446	339749	339102	hypothetical protein
	MHF_0447	340382	339750	hypothetical protein
	MHF_0449	341143	341730	hypothetical protein
	MHF_0450	342362	341730	hypothetical protein
	MHF_0451	343010	342372	hypothetical protein
	MHF_0452	343650	343000	hypothetical protein
	MHF_0453	344309	343650	hypothetical protein
	MHF_0454	344963	344310	hypothetical protein
	MHF_0455	345555	344941	hypothetical protein
	MHF_0456	346137	345556	hypothetical protein
	MHF_0457	346783	346142	hypothetical protein
	MHF_0458	347448	346807	hypothetical protein
	MHF_0459	348095	347457	hypothetical protein
	MHF_0460	348756	348118	hypothetical protein
	MHF_0461	349404	348757	hypothetical protein
	MHF_0462	350049	349408	hypothetical protein
	MHF_0463	350654	350049	hypothetical protein
	MHF_0464	351037	350657	hypothetical protein
	MHF_0467	352715	352059	hypothetical protein
	MHF_0470	353954	353340	hypothetical protein
	MHF_0469	353330	353064	hypothetical protein
	MHF_0472	354650	355297	hypothetical protein
	MHF_0474	355628	355930	hypothetical protein
	MHF_0475	355937	356590	hypothetical protein
	MHF_0468	352947	352708	hypothetical protein
	MHF_0476	356601	357260	hypothetical protein
	MHF_0478	357789	358394	hypothetical protein
	MHF_0479	359032	358394	hypothetical protein
	MHF_0480	359690	359034	hypothetical protein
	MHF_0481	360325	359693	hypothetical protein
	MHF_0482	360969	360325	hypothetical protein
	MHF_0483	361632	360970	hypothetical protein
	MHF_0485	362790	362161	hypothetical protein
	MHF_0484	361656	362180	hypothetical protein
	MHF_0488	364133	364765	hypothetical protein
	MHF_0492	367134	366544	hypothetical protein
	MHF_0491	366542	365916	hypothetical protein
	MHF_0490	365872	365459	hypothetical protein
	MHF_0489	365430	365074	hypothetical protein
	MHF_0494	367575	367925	hypothetical protein
	MHF_0493	367449	367568	hypothetical protein
	MHF_0497	369681	369028	hypothetical protein
	MHF_0498	370311	369688	hypothetical protein
	MHF_0496	368344	369015	hypothetical protein
	MHF_0500	371362	370724	hypothetical protein
	MHF_0501	371419	372069	hypothetical protein
	MHF_0502	372210	372530	hypothetical protein
	MHF_0505	374008	374664	hypothetical protein
	MHF_0503	373215	372565	hypothetical protein
	MHF_0506	375327	374668	hypothetical protein
	MHF_0507	375971	375327	hypothetical protein
	MHF_0508	376594	375971	hypothetical protein
	MHF_0509	376660	377244	hypothetical protein
	MHF_0510	377878	377237	hypothetical protein
	MHF_0511	378535	377885	hypothetical protein
	MHF_0512	379170	378538	hypothetical protein
	MHF_0513	379827	379174	hypothetical protein
	MHF_0514	380466	379828	hypothetical protein
	MHF_0516	381633	381013	hypothetical protein
	MHF_0517	382247	381639	hypothetical protein
	MHF_0518	382882	382247	hypothetical protein
	MHF_0519	383529	382882	hypothetical protein
	MHF_0520	384146	383529	hypothetical protein
	MHF_0522	385404	384772	hypothetical protein
	MHF_0521	384772	384152	hypothetical protein
	MHF_0524	386612	386010	hypothetical protein
	MHF_0523	386009	385383	hypothetical protein
	MHF_0525	387227	386619	hypothetical protein
	MHF_0527	388582	387938	hypothetical protein
	MHF_0528	389188	388583	hypothetical protein
	MHF_0529	389821	389213	hypothetical protein
	MHF_0530	389885	390532	hypothetical protein
	MHF_0532	391787	391176	hypothetical protein
	MHF_0533	392380	391790	hypothetical protein
	MHF_0534	393033	392383	hypothetical protein
	MHF_0535	393663	393034	hypothetical protein
	MHF_1203	841469	841062	hypothetical protein
	MHF_1216	850376	851218	hypothetical protein
	MHF_1217	851218	851586	hypothetical protein
	MHF_1185	825046	823160	hypothetical protein
	MHF_1188	827678	828013	hypothetical protein
	MHF_1187	827647	826391	hypothetical protein
	MHF_0887	634856	635338	hypothetical protein
	MHF_0871	626547	626774	hypothetical protein
	MHF_0536	394313	393678	hypothetical protein
	MHF_0537	394904	394314	hypothetical protein
	MHF_0538	395061	395690	hypothetical protein
	MHF_0541	397556	396858	hypothetical protein
	MHF_0540	396804	396163	hypothetical protein
	MHF_0539	396160	395690	hypothetical protein
	MHF_0543	398875	398225	hypothetical protein
	MHF_0542	398167	397562	hypothetical protein
	MHF_0545	399447	400094	hypothetical protein
	MHF_0845	608678	608073	hypothetical protein
	MHF_0546	400344	400063	hypothetical protein
	MHF_0550	402409	403041	hypothetical protein
	MHF_0549	402360	401731	hypothetical protein
	MHF_0551	403241	403624	hypothetical protein
	MHF_0552	403671	404009	hypothetical protein
	MHF_0553	404049	404384	hypothetical protein
	MHF_0554	404482	404946	hypothetical protein
	MHF_0555	405017	405880	hypothetical protein
	MHF_0556	406305	405880	hypothetical protein
	MHF_0558	407478	407053	hypothetical protein
	MHF_0561	409100	409726	hypothetical protein
	MHF_0562	409722	410354	hypothetical protein
	MHF_0565	412071	412751	hypothetical protein
	MHF_0567	413605	414243	hypothetical protein
	MHF_0570	415713	415252	hypothetical protein
	MHF_0568	414653	414243	hypothetical protein
	MHF_0573	417495	416932	hypothetical protein
	MHF_0572	416928	416374	hypothetical protein
	MHF_0575	418915	418268	hypothetical protein
	MHF_0574	418264	417626	hypothetical protein
	MHF_0576	418971	419585	hypothetical protein
	MHF_0577	419588	420211	hypothetical protein
	MHF_0581	422043	422651	hypothetical protein
	MHF_0580	421446	422036	hypothetical protein
	MHF_0579	420827	421429	hypothetical protein
	MHF_0582	422654	423214	hypothetical protein
	MHF_0583	423897	423244	hypothetical protein
	MHF_0584	424359	423898	hypothetical protein
	MHF_0585	424985	424359	hypothetical protein
	MHF_0586	425030	425569	hypothetical protein
	MHF_0587	426212	425553	hypothetical protein
	MHF_0588	426841	426212	hypothetical protein
	MHF_0589	427479	426850	hypothetical protein
	MHF_0590	428054	427482	hypothetical protein
	MHF_0591	428671	428054	hypothetical protein
	MHF_0592	429297	428671	hypothetical protein
	MHF_0593	429369	430253	hypothetical protein
	MHF_0594	430867	430253	hypothetical protein
	MHF_0598	433268	434038	hypothetical protein
	MHF_0596	432434	431832	hypothetical protein
	MHF_0599	434079	434699	hypothetical protein
	MHF_0600	434706	435335	hypothetical protein
	MHF_0601	435511	436278	hypothetical protein
	MHF_0602	436346	437239	hypothetical protein
	MHF_0604	437711	438229	hypothetical protein
	MHF_0606	438732	439340	hypothetical protein
	MHF_0605	438236	438673	hypothetical protein
	MHF_0609	440631	441278	hypothetical protein
	MHF_0608	439981	440628	hypothetical protein
	MHF_0607	439355	439978	hypothetical protein
	MHF_0610	441281	441907	hypothetical protein
	MHF_0611	441910	442575	hypothetical protein
	MHF_0612	442578	443171	hypothetical protein
	MHF_0613	443186	443821	hypothetical protein
	MHF_0615	444355	444987	hypothetical protein
	MHF_0616	444990	445631	hypothetical protein
	MHF_0618	446210	446779	hypothetical protein
	MHF_0619	447419	446775	hypothetical protein
	MHF_0620	447483	448103	hypothetical protein
	MHF_0621	448090	448698	hypothetical protein
	MHF_0623	449717	450304	hypothetical protein
	MHF_0622	449558	448983	hypothetical protein
	MHF_0625	451225	451860	hypothetical protein
	MHF_0628	452907	453770	hypothetical protein
	MHF_0629	453740	454381	hypothetical protein
	MHF_0634	456793	457623	hypothetical protein
	MHF_0632	455533	456123	hypothetical protein
	MHF_0631	454953	455462	hypothetical protein
	MHF_0630	454501	454950	hypothetical protein
	MHF_0633	456157	456765	hypothetical protein
	MHF_0638	459706	459068	hypothetical protein
	MHF_0636	458037	458414	hypothetical protein
	MHF_0635	457734	458030	hypothetical protein
	MHF_0640	460395	460994	hypothetical protein
	MHF_0639	459780	460391	hypothetical protein
	MHF_0643	462774	462124	hypothetical protein
	MHF_0642	462120	461470	hypothetical protein
	MHF_0641	461075	461464	hypothetical protein
	MHF_0644	462819	463427	hypothetical protein
	MHF_0648	465265	465819	hypothetical protein
	MHF_0647	464654	465262	hypothetical protein
	MHF_0646	464057	464647	hypothetical protein
	MHF_0650	466528	467118	hypothetical protein
	MHF_0649	465875	466483	hypothetical protein
	MHF_0652	468236	467610	hypothetical protein
	MHF_0651	467231	467626	hypothetical protein
	MHF_0654	469380	468802	hypothetical protein
	MHF_0653	468285	468824	hypothetical protein
	MHF_0658	471668	471093	hypothetical protein
	MHF_0657	471035	470562	hypothetical protein
	MHF_0656	470514	469969	hypothetical protein
	MHF_0655	469936	469442	hypothetical protein
	MHF_0662	473450	474001	hypothetical protein
	MHF_0661	473595	472981	hypothetical protein
	MHF_0660	472764	472375	hypothetical protein
	MHF_0659	472299	471733	hypothetical protein
	MHF_0663	474826	474209	hypothetical protein
	MHF_0664	475091	475792	hypothetical protein
	MHF_0665	475877	476785	hypothetical protein
	MHF_0666	477584	476919	hypothetical protein
	MHF_0667	477603	478493	hypothetical protein
	MHF_0668	479134	478505	hypothetical protein
	MHF_0669	479724	479137	hypothetical protein
	MHF_0670	480341	479724	hypothetical protein
	MHF_0672	480568	481329	hypothetical protein
	MHF_0671	480413	480544	hypothetical protein
	MHF_0673	481368	482264	hypothetical protein
	MHF_0676	483611	483309	hypothetical protein
	MHF_0678	484429	485046	hypothetical protein
	MHF_0681	486744	486196	hypothetical protein
	MHF_0679	485564	485046	hypothetical protein
	MHF_0680	486103	485570	hypothetical protein
	MHF_0683	487832	487305	hypothetical protein
	MHF_0685	489063	488485	hypothetical protein
	MHF_0689	491619	490996	hypothetical protein
	MHF_0688	490992	490435	hypothetical protein
	MHF_0687	490290	489742	hypothetical protein
	MHF_0692	493058	493669	hypothetical protein
	MHF_0691	492410	493054	hypothetical protein
	MHF_0695	495044	495697	hypothetical protein
	MHF_0694	494426	495001	hypothetical protein
	MHF_0693	493672	494328	hypothetical protein
	MHF_0696	495685	496353	hypothetical protein
	MHF_0698	497104	497724	hypothetical protein
	MHF_0706	501688	501272	hypothetical protein
	MHF_0703	499795	500412	hypothetical protein
	MHF_0702	499677	499285	hypothetical protein
	MHF_0701	499271	498864	hypothetical protein
	MHF_0403	312279	311698	hypothetical protein
	MHF_0413	318154	318519	hypothetical protein
	MHF_0431	329829	329140	hypothetical protein
	MHF_0444	338419	337793	hypothetical protein
	MHF_0448	340489	341142	hypothetical protein
	MHF_0465	351324	351103	hypothetical protein
	MHF_0466	352071	351373	hypothetical protein
	MHF_0471	354590	353964	hypothetical protein
	MHF_1062	742950	743429	hypothetical protein
	MHF_1057	740071	739451	hypothetical protein
	MHF_0544	399244	398927	hypothetical protein
	MHF_0563	410404	411264	hypothetical protein
	MHF_0504	373332	374003	hypothetical protein
	MHF_0569	415244	414786	hypothetical protein
	MHF_0624	450660	450995	hypothetical protein
	MHF_0626	451865	452344	hypothetical protein
	MHF_0713	506082	505666	hypothetical protein
	MHF_0806	580391	581326	hypothetical protein
	MHF_0809	582568	583212	hypothetical protein
	MHF_0820	590663	590049	hypothetical protein
	MHF_0826	594492	594142	hypothetical protein
	MHF_0830	597633	598649	hypothetical protein
	MHF_0853	616354	614996	hypothetical protein
	MHF_0914	650939	650484	hypothetical protein
	MHF_0915	651357	650941	hypothetical protein
	MHF_0909	648488	647967	hypothetical protein
	MHF_0920	654219	653845	hypothetical protein
	MHF_0917	652572	652318	hypothetical protein
	MHF_0931	660663	661244	hypothetical protein
	MHF_0944	668044	668673	hypothetical protein
	MHF_0957	676860	676240	hypothetical protein
	MHF_0963	680659	680177	hypothetical protein
	MHF_0990	696561	697172	hypothetical protein
	MHF_0997	700958	701587	hypothetical protein
	MHF_1118	777718	776837	hypothetical protein
	MHF_1301	906920	907126	hypothetical protein
	MHF_1113	775634	774792	hypothetical protein
	MHF_1108	771999	772523	hypothetical protein
	MHF_1115	775717	776265	hypothetical protein
	MHF_1161	805928	805056	hypothetical protein
	MHF_0198	180607	180723	hypothetical protein
	MHF_0311	256303	255842	hypothetical protein
	MHF_1226	859241	858909	hypothetical protein
	MHF_0157	155546	155040	hypothetical protein
	MHF_0230	198739	198377	hypothetical protein
	MHF_1354	939704	940048	hypothetical protein
	MHF_1199	838921	838232	hypothetical protein
	MHF_0548	401126	401731	hypothetical protein
	MHF_0547	400472	401107	hypothetical protein
	MHF_1004	705330	704704	hypothetical protein
	MHF_1008	707311	707940	hypothetical protein
	MHF_0979	689567	690184	hypothetical protein
	MHF_0995	699716	700327	hypothetical protein
	MHF_0850	611605	612411	hypothetical protein
	MHF_0119	114571	114996	hypothetical protein
	MHF_0120	115017	115661	hypothetical protein
	MHF_0531	391166	390519	hypothetical protein
	MHF_0571	416145	415816	hypothetical protein
	MHF_0822	592070	591450	hypothetical protein
	MHF_0818	589262	588504	hypothetical protein
	MHF_0829	597519	596620	hypothetical protein
	MHF_1127	784347	784877	hypothetical protein
	MHF_1129	785794	786255	hypothetical protein
	MHF_0907	647519	647265	hypothetical protein
	MHF_0913	649849	650478	hypothetical protein
	MHF_0160	157767	157519	hypothetical protein
	MHF_0597	433059	432445	hypothetical protein
	MHF_0595	431081	431821	hypothetical protein
	MHF_1077	753595	752735	hypothetical protein
	MHF_1091	762040	761714	hypothetical protein
	MHF_1145	796171	796728	hypothetical protein
	MHF_0708	502453	503088	hypothetical protein
	MHF_0796	568660	568271	hypothetical protein
	MHF_0247	207980	208861	hypothetical protein
	MHF_0756	539285	538566	hypothetical protein
	MHF_0212	188204	188061	hypothetical protein
	MHF_1236	865440	865093	hypothetical protein
All categories: Unclassified (0), Amino acid biosynthesis (0), Purines, pyrimidines, nucleosides, and nucleotides (29), Fatty acid and phospholipid metabolism (6), Biosynthesis of cofactors, prosthetic groups, and carriers (7), Central intermediary metabolism (1), Hypothetical proteins (1272), Energy metabolism (22), Transport and binding proteins (34), DNA metabolism (52), Transcription (18), Pr…
Institute for Genome Sciences, School of Medicine, University of Maryland
