# Supplementary material for: Genome of Mycoplasma haemofelis, unraveling its strategies for survival and persistence
Source: Vet Res. 2011 Sep 21;42(1):102. doi: 10.1186/1297-9716-42-102 (PMC3196708; doi:10.1186/1297-9716-42-102)
Supplement: Additional file 5 — Table S2: Comparison of the coding sequences of M. haemofelis strains Ohio2 and Langford 1 genomes. BLASTp was used for protein comparisons, when no match was found, BLASTn was also use to avoid misinterpretation of annotation differences. NA = not annotated or annotated differently; X = CDSs not found in the genome; * Pseudogenes. Gray lines represent the regions with differences correspondent to Figure S3 (b). [file 1297-9716-42-102-S5.XLS]

## Sheet: Sheet1
Table S2: Comparison of the coding sequences of M. haemofelis strains Ohio2 and Langford 1 genomes.
Product name	Locus	COG(s)	Strand	Locus_tag Ohio 2	Locus_tag Langford 1
chromosomal replication initiator protein DnaA	dnaA	COG0593L	+	MHF_0001	HF1_00010
DNA polymerase III subunit beta	dnaN	COG0592L	+	MHF_0002	HF1_00020
heat-inducible transcription repressor HrcA	hrcA	COG1420K	+	MHF_0003	HF1_00030
ABC transporter ATPase	-	COG1131V	+	MHF_0004	HF1_00040
putative translation factor/ribosome maturation factor	suA5	COG0009J	-	MHF_0005	HF1_00050
hypothetical protein	-	-	+	MHF_0007	HF1_00060
transcription antitermination protein	nusG	-	+	MHF_0008	HF1_00070
phosphotransferase system glucose-specific IIA component	crr	COG2190G	+	MHF_0009	HF1_00080
prolyl-tRNA synthetase	proS	COG0442J	+	MHF_0010	HF1_00090
glucose-6-phosphate isomerase	pgi	COG0166G	+	MHF_0011	HF1_00100
cardiolipin synthase	cls	COG1502I	+	MHF_0012	HF1_00110
ribose-phosphate pyrophosphokinase	prs	COG0462FE	+	MHF_0013	HF1_00120
tyrosyl-tRNA synthetase	tyrS	COG0162J	+	MHF_0014	HF1_00130
signal recognition particle protein Ffh	ffh	COG0541U	+	MHF_0015	HF1_00140
30S ribosomal protein S6	rpsF	COG0360J	+	MHF_0017	HF1_00150
single-stranded DNA-binding protein	ssb	COG0629L	+	MHF_0018	HF1_00160
30S ribosomal protein S18	rpsR	COG0238J	+	MHF_0019	HF1_00170
replicative DNA helicase	dnaB	COG0305L	+	MHF_0020	HF1_00180
hypothetical protein	-	COG1284S	+	MHF_0026	HF1_00190
putative periplasmic phosphate-binding protein PstS	pstS	COG0226P	+	MHF_0027	HF1_00200
RNA methyltransferase TrmH	spoU	COG0566J	-	MHF_0028	HF1_00210
cysteinyl-tRNA synthetase	cysS	COG0215J	-	MHF_0029	HF1_00220
30S ribosomal protein S15	rpsO	COG0184J	-	MHF_0030	HF1_00230
hypothetical protein	-	-	-	MHF_0031	HF1_00240
threonyl-tRNA synthetase	thrS	COG0441J	-	MHF_0032	HF1_00250
oligoendopeptidase F	pepF	COG1164E	-	MHF_0033	HF1_00260
thymidylate kinase	tmk	COG0125F	-	MHF_0034	HF1_00270
recombinase A	recA	COG0468L	+	MHF_0035	HF1_00280
superoxide dismutase	sodA	COG0605P	-	MHF_0036	HF1_00290
methionyl-tRNA synthetase	metG	COG0143J	+	MHF_0037	HF1_00300
signal recognition particle receptor protein FtsY (alpha subunit)	ftsY	COG0552U	+	MHF_0038	HF1_00310
HPr kinase/phosphorylase	hprK	COG1493T	-	MHF_0039	HF1_00320
non-phosphorylating glyceraldehyde-3-phosphate dehydrogenase (NADP)	gapN	COG1012C	+	MHF_0040	HF1_00330
DNA gyrase subunit B	gyrB	COG0187L	+	MHF_0041	HF1_00340
DNA gyrase subunit A	gyrA	COG0188L	+	MHF_0042	HF1_00350
putative CAAX amino terminal protease protein	-	COG1266R	-	MHF_0043	HF1_00360
ribonuclease III	rnc	COG0571K	+	MHF_0044	HF1_00370
hexosephosphate transport protein	uhpT	-	+	MHF_0045	HF1_00380
nicotinate-nucleotide adenylyltransferase	nadD	COG1057H	+	MHF_0046	HF1_00390
30S ribosomal protein S12	rpsL	COG0048J	+	MHF_0047	HF1_00400
30S ribosomal protein S7	rpsG	COG0049J	+	MHF_0048	HF1_00410
translation elongation factor G	fusA	COG0480J	+	MHF_0049	HF1_00420
chaperone protein DnaJ	dnaJ	COG0484O	+	MHF_0050	HF1_00430
heat shock protein GrpE	grpE	COG0576O	+	MHF_0051	HF1_00440
fructose-bisphosphate aldolase class II	fba	COG0191G	+	MHF_0052	HF1_00450
hypothetical protein	-	-	+	MHF_0053	HF1_00460
potassium uptake protein, TrkA family	trkA	COG0569P	-	MHF_0054	HF1_00470
potassium uptake protein integral membrane component	trkB	COG0168P	+	MHF_0055	HF1_00480
inosine-5'-monophosphate dehydrogenase	guaB	COG0516F	+	MHF_0056	HF1_00490
GMP synthase large subunit (glutamine-hydrolyzing)	guaA	COG0519F	-	MHF_0057	HF1_00500
thioredoxin reductase	trxB	COG0492O	-	MHF_0058	HF1_00510
RNA polymerase sigma factor rpoD	rpoD1	COG0568K	+	MHF_0060	HF1_00520
RNA polymerase sigma factor rpoD	rpoD2	COG0568K	+	MHF_0061	HF1_00530
RNA polymerase sigma factor rpoD	rpoD3	COG0568K	+	MHF_0062	HF1_00540
metallo-beta-lactamase superfamily protein	ykqC	COG0595R	+	MHF_0063	HF1_00550
cytidylate kinase	cmk	COG0283F	-	MHF_0064	HF1_00560
hypothetical protein	-	-	+	MHF_0065	HF1_00570
RNA polymerasefactor sigma-70, ECF subfamily	-	-	-	MHF_0066	HF1_00580
protein export cytoplasm protein SecA	secA	COG0653U	-	MHF_0067	HF1_00590
hypothetical protein	-	-	+	MHF_0068	HF1_00600
protein-export membrane protein SecD	secD	-	+	MHF_0069	HF1_00610
L-lactate dehydrogenase	ldh	COG0039C	-	MHF_0070	HF1_00620
hypothetical protein	-	-	+	MHF_0072	HF1_00630
pseudouridylate synthase	rluA	COG0564J	-	MHF_0073	HF1_00640
chaperone protein DnaK	dnaK	COG0443O	+	MHF_0074	HF1_00650
ribonuclease R (fragment)	rnr	-	+	MHF_0076	HF1_00660
metallophosphoesterase YmdB	ymdB	COG1692S	+	MHF_0077	HF1_00670
DNA polymerase III subunits gamma and tau	dnaX	COG2812L	+	MHF_0078	HF1_00680
hypothetical protein	-	COG0718S	+	MHF_0079	HF1_00690
lysyl-tRNA synthetase	lysS	COG1190J	+	MHF_0080	HF1_00700
DNA polymerase III subunit alpha	dnaE	COG0587L	+	MHF_0081	HF1_00710
DNA polymerase I: 5'-3' exonuclease	exo	COG0258L	+	MHF_0082	HF1_00720
peptidyl-tRNA hydrolase	pth	COG0193J	+	MHF_0083	HF1_00730
hypothetical protein	-	-	+	MHF_0084	HF1_00740
50S ribosomal protein L32	rpmF	COG0333J	+	MHF_0085	HF1_00750
hypothetical protein	-	-	+	MHF_0086	HF1_00760
hypothetical protein	-	-	+	MHF_0087	HF1_00770
ribonucleotide reductase subunit beta	nrdF	COG0208F	-	MHF_0088	HF1_00780
ribonucleotide reductase stimulatory protein	nrdI	COG1780F	+	MHF_0089	HF1_00790
ribonucleotide reductase of class Ib (aerobic) subunit alpha	nrdE	COG0209F	+	MHF_0090	HF1_00800
asparaginyl-tRNA synthetase	asnS	COG0017J	-	MHF_0091	HF1_00810
DNA ligase	ligA	COG0272L	-	MHF_0092	HF1_00820
tRNA (5-methylaminomethyl-2-thiouridylate)-methyltransferase	mnmA	COG0482J	+	MHF_0093	HF1_00830
alanyl-tRNA synthetase	alaS	COG0013J	+	MHF_0094	HF1_00840
hypothetical protein	-	-	-	MHF_0095	HF1_00850
hypoxanthine phosphoribosyltransferase	hpt	COG0634F	+	MHF_0096	HF1_00860
adenylosuccinate lyase/hypoxanthine phosphoribosyltransferase	purB/hpt	COG0015F	+	MHF_0097	HF1_00870
hypoxanthine phosphoribosyltransferase	hpt	COG0634F	+	MHF_0098	HF1_00880
hypothetical protein	-	-	+	MHF_0099	HF1_00890
hypothetical protein	-	-	+	MHF_0100	HF1_00900
phosphoenolpyruvate-protein phosphotransferase of PTS system	ptsA	COG1080G	-	MHF_0101	HF1_00910
serine hydroxymethyltransferase	glyA	COG0112E	+	MHF_0102	HF1_00920
glutamyl-tRNA synthetase/glutamate-tRNA ligase	gltX	COG0008J	+	MHF_0103	HF1_00930
deoxyguanosinetriphosphate triphosphohydrolase	dGTPase	COG1078R	+	MHF_0104	HF1_00940
DNA-directed RNA polymerase subunit delta	rpoE	COG3343K	+	MHF_0105	HF1_00950
translation initiation factor IF-3	infC	COG0290J	+	MHF_0107	HF1_00960
50S ribosomal protein L35	rpmI	COG0291J	+	MHF_0108	HF1_00970
50S ribosomal protein L20	rplT	COG0292J	+	MHF_0109	HF1_00980
dimeric dUTPase	dUTPase	COG4508S	+	MHF_0110	HF1_00990
translation elongation factor P	efp	COG0231J	+	MHF_0111	HF1_01000
hypothetical protein	-	-	+	MHF_0118	HF1_01010
hypothetical protein	-	-	+	MHF_0119	HF1_01020
efflux ABC transporter permease	-	-	+	MHF_0121	HF1_01030
cobalt transporter ATP-binding subunit 1	cbiO1	COG1122P	+	MHF_0123	HF1_01040
cobalt transporter ATP-binding subunit 2	cbiO2	COG1122P	+	MHF_0124	HF1_01050
metal ion ABC transporter permease	cbiQ	COG0619P	+	MHF_0125	HF1_01060
hypothetical protein	-	COG1196D	+	MHF_0126	HF1_01070
50S ribosomal protein L28	rpmB	COG0227J	+	MHF_0127	HF1_01080
30S ribosomal protein S4	rpsD	COG0522J	+	MHF_0128	HF1_01090
hypothetical protein	-	COG2384R	+	MHF_0129	HF1_01100
hypothetical protein	-	COG1454C	+	MHF_0130	HF1_01110
ribonuclease HIII	rnhC	COG1039L	-	MHF_0131	HF1_01120
arginyl-tRNA synthetase	argS	COG0018J	-	MHF_0132	HF1_01130
hypothetical protein	-	COG3763S	+	MHF_0134	HF1_01140
GTP binding protein EngB	engB	COG0218R	+	MHF_0135	HF1_01150
valyl-tRNA synthetase	valS	COG0525J	+	MHF_0136	HF1_01160
hypothetical protein	-	-	+	MHF_0137	HF1_01170
comEC/Rec2-related domain protein	-	COG0658R	+	MHF_0138	HF1_01180
hypothetical protein	-	-	+	MHF_0139	HF1_01190
hypothetical protein	-	-	+	MHF_0140	HF1_01200
hypothetical protein	-	-	+	MHF_0141	HF1_01210
hypothetical protein	-	-	+	MHF_0142	HF1_01220
hypothetical protein	-	-	+	MHF_0143	HF1_01230
ATP synthase F0 subunit A	atpB	COG0356C	+	MHF_0144	HF1_01240
ATP synthase F0 subunit C	atpE	COG0636C	+	MHF_0145	HF1_01250
ATP synthase F0 subunit B	atpF	COG0711C	+	MHF_0146	HF1_01260
ATP synthase F1 subunit delta	atpH	COG0712C	+	MHF_0147	HF1_01270
ATP synthase F1 subunit alpha	atpA	COG0056C	+	MHF_0148	HF1_01280
ATP synthase F1 subunit gamma	atpG	COG0224C	+	MHF_0149	HF1_01290
ATP synthase F1 subunit beta	atpD	COG0055C	+	MHF_0150	HF1_01300
hypothetical protein	-	COG0520E	+	MHF_0151	HF1_01310
uridylate kinase	pyrH	COG0528F	+	MHF_0152	HF1_01320
ribosome recycling factor	frr	COG0233J	+	MHF_0153	HF1_01330
DNA polymerase III subunit alpha	polC1	COG2176L	+	MHF_0154	HF1_01340
phosphatidate cytidylyltransferase	cdsA	COG0575I	+	MHF_0155	HF1_01350
DNA polymerase III subunit alpha	polC2	COG2176L	+	MHF_0156	HF1_01360
hypothetical protein	-	-	-	MHF_0157	HF1_01370
hypothetical protein	-	-	-	MHF_0158	HF1_01380
hypothetical protein	-	-	-	MHF_0159	HF1_01390
hypothetical protein	-	-	-	MHF_0160	HF1_01400
hypothetical protein	-	-	-	NA	HF1_01410
hypothetical protein	-	-	-	MHF_0161	HF1_01420
hypothetical protein	-	-	-	MHF_0162	HF1_01430
hypothetical protein	-	-	-	NA	HF1_01440
hypothetical protein	-	-	-	MHF_0163	HF1_01450
hypothetical protein	-	-	-	MHF_0164	NA
hypothetical protein	-	-	-	MHF_0165	HF1_01460
hypothetical protein	-	-	-	MHF_0166	NA
hypothetical protein	-	-	-	MHF_0167	HF1_01470
hypothetical protein	-	-	-	MHF_0168	HF1_01480
hypothetical protein	-	-	-	MHF_0169	HF1_01490
hypothetical protein	-	-	-	MHF_0170	HF1_01500
hypothetical protein	-	-	-	MHF_0171	HF1_01510
hypothetical protein	-	-	-	MHF_0172	HF1_01520
hypothetical protein	-	-	-	MHF_0173	HF1_01530
hypothetical protein	-	-	-	MHF_0174	HF1_01540
hypothetical protein	-	-	-	MHF_0175	HF1_01550
hypothetical protein	-	-	-	MHF_0177	HF1_01560
hypothetical protein	-	-	+	MHF_0178	HF1_01570
hypothetical protein	-	-	-	MHF_0179	HF1_01580
hypothetical protein	-	-	-	MHF_0180	HF1_01590
hypothetical protein	-	-	-	MHF_0181	HF1_01600
hypothetical protein	-	-	-	MHF_0182	HF1_01610
hypothetical protein	-	-	-	MHF_0183	HF1_01620
hypothetical protein	-	-	-	MHF_0184	HF1_01630
hypothetical protein	-	-	-	MHF_0185	HF1_01640
hypothetical protein	-	-	-	MHF_0186	HF1_01650
hypothetical protein	-	-	-	MHF_0187	HF1_01660
hypothetical protein	-	-	-	MHF_0188	HF1_01670
hypothetical protein	-	-	-	MHF_0189	HF1_01680
hypothetical protein	-	-	-	MHF_0190	HF1_01690
hypothetical protein	-	-	+	MHF_0191	HF1_01700
hypothetical protein	-	-	-	MHF_0192	HF1_01710
hypothetical protein	-	-	-	MHF_0193	HF1_01720
hypothetical protein	-	-	-	MHF_0194	HF1_01730
hypothetical protein	-	-	-	MHF_0195	HF1_01740
hypothetical protein	-	-	-	MHF_0196	HF1_01750
hypothetical protein	-	-	+	MHF_0197	X
hypothetical protein	-	-	+	MHF_0198	X
hypothetical protein	-	-	+	MHF_0199	X
hypothetical protein	-	-	-	MHF_0200	X
hypothetical protein	-	-	+	MHF_0201	X
hypothetical protein	-	-	-	MHF_0202	X
hypothetical protein	-	-	-	MHF_0203	X
hypothetical protein	-	-	+	MHF_0204	HF1_01760
hypothetical protein	-	-	+	MHF_0205	HF1_01770
hypothetical protein	-	-	-	MHF_0206	HF1_01780
hypothetical protein	-	-	-	MHF_0207	HF1_01790
hypothetical protein	-	-	-	MHF_0208	HF1_01800
hypothetical protein	-	-	-	MHF_0209	HF1_01810
hypothetical protein	-	-	-	MHF_0210	HF1_01820
hypothetical protein	-	-	-	MHF_0211	HF1_01830
hypothetical protein	-	-	-	MHF_0212*	HF1_01840
hypothetical protein	-	-	-	MHF_0214	HF1_01850
hypothetical protein	-	-	-	MHF_0215	HF1_01860
hypothetical protein	-	-	-	MHF_0216*	HF1_01870
hypothetical protein	-	-	-	MHF_0217*	HF1_01880
hypothetical protein	-	-	-	MHF_0218	HF1_01890
hypothetical protein	-	-	-	MHF_0219	HF1_01900
hypothetical protein	-	-	+	MHF_0220	HF1_01910
hypothetical protein	-	-	+	MHF_0221	HF1_01920
hypothetical protein	-	-	+	MHF_0222	HF1_01930
hypothetical protein	-	-	+	MHF_0223	HF1_01940
hypothetical protein	-	-	-	MHF_0224	HF1_01950
hypothetical protein	-	-	-	NA	HF1_01960
hypothetical protein	-	-	-	MHF_0225	HF1_01970
hypothetical protein	-	-	-	MHF_0226	HF1_01980
hypothetical protein	-	-	-	MHF_0227	HF1_01990
hypothetical protein	-	-	-	MHF_0228	HF1_02000
hypothetical protein	-	-	-	MHF_0229	HF1_02010
hypothetical protein	-	-	-	MHF_0230	HF1_02020
hypothetical protein			-	MHF_0231	NA
hypothetical protein	-	-	-	MHF_0232	HF1_02030
putative lipoprotein	-	-	-	MHF_0233	HF1_02040
hypothetical protein	-	-	-	MHF_0234	HF1_02050
hypothetical protein	-	-	-	MHF_0235	HF1_02060
hypothetical protein	-	-	-	MHF_0236	HF1_02070
hypothetical protein	-	-	-	MHF_0237	HF1_02080
hypothetical protein	-	-	-	MHF_0238	HF1_02090
hypothetical protein	-	-	-	MHF_0239	HF1_02100
hypothetical protein	-	-	-	MHF_0240	HF1_02110
hypothetical protein	-	-	-	MHF_0241	HF1_02120
hypothetical protein	-	-	-	MHF_0242	HF1_02130
hypothetical protein	-	-	-	MHF_0243	HF1_02140
hypothetical protein	-	-	-	MHF_0244	HF1_02150
type I restriction-modification system, S subunit	hsdS	-	-	MHF_0245	HF1_02160
hypothetical protein	-	-	-	MHF_0246	HF1_02170
hypothetical protein	-	-	+	MHF_0247	HF1_02180
mgpa-like protein	-	COG0618R	+	MHF_0248	HF1_02190
Na+/Ca+ antiporter	-	COG0530P	+	MHF_0251	HF1_02200
isoleucyl-tRNA synthetase	ileS	COG0060J	-	MHF_0252	HF1_02210
guanylate kinase	gmk	COG0194F	+	MHF_0253	HF1_02220
haloacid dehalogenase-like hydrolase protein	-	COG0561R	+	MHF_0254	HF1_02230
NADPH-dependent FMN reductase	fldA	COG0431R	+	MHF_0255	HF1_02240
purine nucleoside phosphorylase	deoD	COG0813F	+	MHF_0256	HF1_02250
hypothetical protein	-	-	+	MHF_0257	HF1_02260
hypothetical protein	-	-	+	MHF_0258	HF1_02270
hypothetical protein	-	-	+	MHF_0259	HF1_02280
hypothetical protein	-	-	-	MHF_0261	HF1_02290
ABC transporter ATP-binding protein	-	COG2274V	-	MHF_0262	HF1_02300
hypothetical protein	-	-	+	MHF_0263	HF1_02310
hypothetical protein	-	-	+	MHF_0264	HF1_02320
NifU-like protein	iscU	COG0822C	+	MHF_0265	HF1_02330
endonuclease IV	nfo	COG0648L	+	MHF_0266	HF1_02340
50S ribosomal protein L33	rpmG	COG0267J	+	NA	HF1_02350
cysteine desulfurase/selenocysteine lyase	nifS	COG0520E	+	MHF_0275	HF1_02360
NAD-dependent glyceraldehyde-3-phosphate dehydrogenase	gapA	COG0057G	+	MHF_0276	HF1_02370
phosphoglycerate kinase	pgk	COG0126G	+	MHF_0277	HF1_02380
50S ribosomal protein L27	rpmA	COG0211J	+	MHF_0278	HF1_02390
50S ribosomal protein L11	rplK	COG0080J	+	MHF_0279	HF1_02400
50S ribosomal protein L1	rplA	COG0081J	+	MHF_0280	HF1_02410
hypothetical protein	-	-	+	MHF_0281	HF1_02420
hypothetical protein	-	-	+	MHF_0282	HF1_02430
hypothetical protein	-	-	+	MHF_0283	HF1_02440
hypothetical protein	-	-	+	MHF_0284	HF1_02450
hypothetical protein	-	-	+	MHF_0285	HF1_02460
hypothetical protein	-	-	+	MHF_0286	HF1_02470
hypothetical protein	-	-	+	MHF_0287	HF1_02480
hypothetical protein	-	-	+	MHF_0288	HF1_02490
hypothetical protein	-	-	+	MHF_0289	HF1_02500
hypothetical protein	-	-	+	MHF_0290	HF1_02510
hypothetical protein	-	-	+	MHF_0291	HF1_02520
hypothetical protein	-	-	+	MHF_0292	HF1_02530
hypothetical protein	-	-	+	MHF_0293	HF1_02540
hypothetical protein	-	-	+	MHF_0294	HF1_02550
hypothetical protein	-	-	+	MHF_0295	HF1_02560
hypothetical protein	-	-	+	MHF_0296	HF1_02570
hypothetical protein	-	-	+	MHF_0297	HF1_02580
hypothetical protein	-	-	+	MHF_0298	HF1_02590
hypothetical protein	-	-	+	MHF_0299	HF1_02600
hypothetical protein	-	-	+	MHF_0301	HF1_02610
hypothetical protein	-	-	+	MHF_0302	HF1_02620
hypothetical protein	-	-	+	MHF_0303	HF1_02630
hypothetical protein	-	-	+	MHF_0304	HF1_02640
hypothetical protein	-	-	+	MHF_0305	HF1_02650
hypothetical protein	-	-	+	MHF_0306	HF1_02660
hypothetical protein	-	-	+	MHF_0307	HF1_02670
hypothetical protein	-	-	+	MHF_0308	HF1_02680
hypothetical protein	-	-	+	MHF_0309	HF1_02690
hypothetical protein	-	-	-	MHF_0310	HF1_02700
hypothetical protein	-	-	-	MHF_0311	HF1_02710
hypothetical protein	-	-	+	MHF_0312	HF1_02720
hypothetical protein	-	-	-	MHF_0313	HF1_02730
hypothetical protein	-	-	-	MHF_0315	HF1_02740
hypothetical protein	-	-	-	MHF_0316	HF1_02750
hypothetical protein	-	-	+	MHF_0317	HF1_02760
hypothetical protein	-	-	+	MHF_0318	HF1_02770
hypothetical protein	-	-	+	MHF_0319	HF1_02780
hypothetical protein	-	-	+	MHF_0320	HF1_02790
hypothetical protein	-	-	+	MHF_0321	HF1_02800
hypothetical protein	-	-	+	MHF_0322	HF1_02810
hypothetical protein	-	-	+	MHF_0323	HF1_02820
hypothetical protein	-	-	+	MHF_0324	HF1_02830
hypothetical protein	-	-	+	MHF_0325	HF1_02840
hypothetical protein	-	-	+	MHF_0326	HF1_02850
hypothetical protein	-	-	+	MHF_0327	HF1_02860
hypothetical protein	-	-	+	MHF_0328	HF1_02870
hypothetical protein	-	-	+	MHF_0329	HF1_02880
hypothetical protein	-	-	+	MHF_0330	HF1_02890
hypothetical protein	-	-	+	MHF_0331	HF1_02900
hypothetical protein	-	-	+	MHF_0332	HF1_02910
hypothetical protein	-	-	+	MHF_0333	HF1_02920
hypothetical protein	-	-	+	MHF_0334	HF1_02930
hypothetical protein	-	-	+	MHF_0335	NA
hypothetical protein	-	-	+	MHF_0336	HF1_02940
hypothetical protein	-	-	+	MHF_0337	HF1_02950
hypothetical protein	-	-	-	MHF_0338	HF1_02960
hypothetical protein	-	-	+	MHF_0339	HF1_02970
hypothetical protein	-	-	-	MHF_0340	HF1_02980
hypothetical protein	-	-	-	MHF_0341	HF1_02990
hypothetical protein	-	-	-	MHF_0342	HF1_03000
hypothetical protein	-	-	+	MHF_0343	HF1_03010
hypothetical protein	-	-	+	MHF_0344	HF1_03020
hypothetical protein	-	-	+	MHF_0345	HF1_03030
hypothetical protein	-	-	+	MHF_0346	HF1_03040
hypothetical protein	-	-	+	MHF_0347	HF1_03050
hypothetical protein	-	-	+	MHF_0348	HF1_03060
hypothetical protein	-	-	+	MHF_0349	HF1_03070
hypothetical protein	-	-	+	MHF_0350	HF1_03080
hypothetical protein	-	-	+	MHF_0351	HF1_03090
hypothetical protein	-	-	+	NA	HF1_03100
hypothetical protein	-	-	+	MHF_0352	HF1_03110
hypothetical protein	-	-	-	MHF_0353	HF1_03120
hypothetical protein	-	-	-	MHF_0354	HF1_03130
hypothetical protein	-	-	-	MHF_0355	HF1_03140
hypothetical protein	-	-	+	MHF_0356	HF1_03150
hypothetical protein	-	-	+	MHF_0357	HF1_03160
hypothetical protein	-	-	+	MHF_0358	HF1_03170
hypothetical protein	-	-	+	MHF_0359	NA
hypothetical protein	-	-	+	MHF_0360	HF1_03180
hypothetical protein	-	-	-	MHF_0361	HF1_03190
hypothetical protein	-	-	-	MHF_0362	HF1_03200
hypothetical protein	-	-	-	MHF_0363	HF1_03210
hypothetical protein	-	-	-	MHF_0364	HF1_03220
hypothetical protein	-	-	-	MHF_0366	HF1_03230
hypothetical protein	-	-	-	MHF_0367	HF1_03240
hypothetical protein	-	-	-	MHF_0368	HF1_03250
hypothetical protein	-	-	+	MHF_0369	HF1_03260
hypothetical protein	-	-	+	MHF_0370	NA
hypothetical protein	-	-	+	MHF_0372	HF1_03270
hypothetical protein	-	-	+	MHF_0373	HF1_03280
hypothetical protein	-	-	-	MHF_374	HF1_03290
hypothetical protein	-	-	-	MHF_375	HF1_03300
hypothetical protein	-	-	-	MHF_376	HF1_03310
hypothetical protein	-	-	-	MHF_0377	HF1_03320
hypothetical protein	-	-	-	MHF_0378	HF1_03330
hypothetical protein	-	-	-	MHF_0379	HF1_03340
hypothetical protein	-	-	-	MHF_0380	HF1_03350
hypothetical protein	-	-	+	MHF_0381	HF1_03360
hypothetical protein	-	-	-	MHF_0382	HF1_03370
hypothetical protein	-	-	-	MHF_0383	HF1_03380
hypothetical protein	-	-	-	MHF_0384	HF1_03390
hypothetical protein	-	-	-	MHF_0385	HF1_03400
hypothetical protein	-	-	-	MHF_0386	HF1_03410
hypothetical protein	-	-	-	MHF_0387	HF1_03420
hypothetical protein	-	-	+	MHF_0388	HF1_03430
hypothetical protein	-	-	+	MHF_0389	HF1_03440
hypothetical protein	-	-	+	NA	HF1_03450
hypothetical protein	-	-	-	MHF_0390	HF1_03460
hypothetical protein	-	-	-	MHF_0391	HF1_03470
hypothetical protein	-	-	-	MHF_0392	HF1_03480
hypothetical protein	-	-	-	MHF_0393	HF1_03490
hypothetical protein	-	-	-	MHF_0394	HF1_03500
hypothetical protein	-	-	-	MHF_0395	HF1_03510
hypothetical protein	-	-	+	MHF_0396	HF1_03520
hypothetical protein	-	-	-	MHF_0397	HF1_03530
hypothetical protein	-	-	-	MHF_0398	HF1_03540
hypothetical protein	-	-	-	MHF_0399	HF1_03550
hypothetical protein	-	-	-	MHF_0400	NA
hypothetical protein	-	-	+	MHF_0401	HF1_03560
hypothetical protein	-	-	-	MHF_0402	HF1_03570
hypothetical protein	-	-	-	MHF_0403	HF1_03580
hypothetical protein	-	-	-	MHF_0404	HF1_03590
hypothetical protein	-	-	-	MHF_0405	HF1_03600
hypothetical protein	-	-	-	MHF_0406	HF1_03610
hypothetical protein	-	-	-	MHF_0407	HF1_03620
hypothetical protein	-	-	-	MHF_0408	HF1_03630
hypothetical protein	-	-	-	MHF_0409	HF1_03640
hypothetical protein	-	-	-	MHF_0410	HF1_03650
hypothetical protein	-	-	-	MHF_0411	HF1_03660
hypothetical protein	-	-	-	MHF_0412	HF1_03670
hypothetical protein	-	-	+	MHF_0413	HF1_03680
hypothetical protein	-	-	+	MHF_0414	HF1_03690
hypothetical protein	-	-	+	X	HF1_03700
hypothetical protein	-	-	+	MHF_0415	HF1_03710
hypothetical protein	-	-	+	MHF_0416	HF1_03720
hypothetical protein	-	-	+	MHF_0417	HF1_03730
hypothetical protein	-	-	+	MHF_0418	HF1_03740
hypothetical protein	-	-	-	X	HF1_03750
hypothetical protein	-	-	+	X	HF1_03760
hypothetical protein	-	-	+	MHF_0419	X
hypothetical protein	-	-	-	MHF_0420	HF1_03770
hypothetical protein	-	-	-	MHF_0421	HF1_03780
hypothetical protein	-	-	-	X	HF1_03790
hypothetical protein	-	-	-	X	HF1_03800
hypothetical protein	-	-	-	X	HF1_03810
hypothetical protein	-	-	-	MHF_0422	HF1_03820
hypothetical protein	-	-	-	X	HF1_03830
hypothetical protein	-	-	+	MHF_0423	HF1_03840
hypothetical protein	-	-	+	MHF_0424	HF1_03850
hypothetical protein	-	-	-	MHF_0425	HF1_03860
hypothetical protein	-	-	-	MHF_0426	HF1_03870
hypothetical protein	-	-	-	MHF_0427	HF1_03880
hypothetical protein	-	-	-	MHF_0428	HF1_03890
hypothetical protein	-	-	-	MHF_0429	HF1_03900
hypothetical protein	-	-	+	MHF_0430	HF1_03910
hypothetical protein	-	-	-	MHF_0431	HF1_03920
hypothetical protein	-	-	+	MHF_0432	HF1_03930
hypothetical protein	-	-	+	MHF_0433	HF1_03940
hypothetical protein	-	-	+	MHF_0434	HF1_03950
hypothetical protein	-	-	-	MHF_0435	HF1_03960
hypothetical protein	-	-	-	MHF_0436	HF1_03970
hypothetical protein	-	-	+	MHF_0437	HF1_03980
hypothetical protein	-	-	+	MHF_0438	HF1_03990
hypothetical protein	-	-	-	MHF_0439	HF1_04000
hypothetical protein	-	-	-	MHF_0440	HF1_04010
hypothetical protein	-	-	-	MHF_0441	HF1_04020
hypothetical protein	-	-	+	MHF_0442	HF1_04030
hypothetical protein	-	-	-	MHF_0443	HF1_04040
hypothetical protein	-	-	-	MHF_0444	HF1_04050
hypothetical protein	-	-	-	MHF_0445	HF1_04060
hypothetical protein	-	-	-	MHF_0446	HF1_04070
hypothetical protein	-	-	-	MHF_0447	HF1_04080
hypothetical protein	-	-	+	MHF_0448	HF1_04090
hypothetical protein	-	-	+	MHF_0449	HF1_04100
hypothetical protein	-	-	-	MHF_0450	HF1_04110
hypothetical protein	-	-	-	MHF_0451	HF1_04120
hypothetical protein	-	-	-	MHF_0452	HF1_04130
hypothetical protein	-	-	-	MHF_0453	HF1_04140
hypothetical protein	-	-	-	MHF_0454	HF1_04150
hypothetical protein	-	-	-	MHF_0455	HF1_04160
hypothetical protein	-	-	-	MHF_0456	HF1_04170
hypothetical protein	-	-	-	MHF_0457	HF1_04180
hypothetical protein	-	-	-	MHF_0458	HF1_04190
hypothetical protein	-	-	-	MHF_0459	HF1_04200
hypothetical protein	-	-	-	MHF_0460	HF1_04210
hypothetical protein	-	-	-	MHF_0461	HF1_04220
hypothetical protein	-	-	-	MHF_0462	HF1_04230
hypothetical protein	-	-	-	MHF_0463	HF1_04240
hypothetical protein	-	-	-	MHF_0464*	HF1_04250
hypothetical protein	-	-	-	MHF_0465*	HF1_04260
hypothetical protein	-	-	-	MHF_0467	HF1_04270
hypothetical protein	-	-	-	MHF_0468*	HF1_04280
hypothetical protein	-	-	-	MHF_0469*	HF1_04290
hypothetical protein	-	-	-	MHF_0471	HF1_04300
hypothetical protein	-	-	+	MHF_0472	HF1_04310
hypothetical protein	-	-	+	MHF_0473	HF1_04320
hypothetical protein	-	-	+	MHF_0474	NA
hypothetical protein	-	-	+	MHF_0475	HF1_04330
hypothetical protein	-	-	+	MHF_0476	HF1_04340
hypothetical protein	-	-	+	MHF_0477	HF1_04350
hypothetical protein	-	-	+	MHF_0478	HF1_04360
hypothetical protein	-	-	-	MHF_0479	HF1_04370
hypothetical protein	-	-	-	MHF_0480	HF1_04380
hypothetical protein	-	-	-	MHF_0481	HF1_04390
hypothetical protein	-	-	-	MHF_0482	HF1_04400
hypothetical protein	-	-	-	MHF_0483	HF1_04410
hypothetical protein	-	-	+	MHF_0484	HF1_04420
hypothetical protein	-	-	-	MHF_0485	HF1_04430
hypothetical protein	-	-	-	MHF_0486	HF1_04440
hypothetical protein	-	-	-	MHF_0487	HF1_04450
hypothetical protein	-	-	+	MHF_0488	HF1_04460
hypothetical protein	-	-	-	MHF_0489	HF1_04470
hypothetical protein	-	-	-	MHF_0490	HF1_04480
hypothetical protein	-	-	-	MHF_0491	HF1_04490
hypothetical protein	-	-	-	MHF_0492	HF1_04500
hypothetical protein	-	-	+	MHF_0493	HF1_04510
hypothetical protein	-	-	+	MHF_0494	HF1_04520
hypothetical protein	-	-	+	MHF_0495	HF1_04530
hypothetical protein	-	-	+	MHF_0496	HF1_04540
hypothetical protein	-	-	-	MHF_0497	HF1_04550
hypothetical protein	-	-	-	MHF_0498	HF1_04560
hypothetical protein	-	-	-	MHF_0499	HF1_04570
hypothetical protein	-	-	-	MHF_0500	HF1_04580
hypothetical protein	-	-	+	MHF_0501	HF1_04590
hypothetical protein	-	-	+	MHF_0502	HF1_04600
hypothetical protein	-	-	-	MHF_0503	HF1_04610
hypothetical protein	-	-	+	MHF_0504	HF1_04620
hypothetical protein	-	-	+	MHF_0505	HF1_04630
hypothetical protein	-	-	-	MHF_0506	HF1_04640
hypothetical protein	-	-	-	MHF_0507	HF1_04650
hypothetical protein	-	-	-	MHF_0508	HF1_04660
hypothetical protein	-	-	+	MHF_0509	HF1_04670
hypothetical protein	-	-	-	MHF_0510	HF1_04680
hypothetical protein	-	-	-	MHF_0511	HF1_04690
hypothetical protein	-	-	-	MHF_0512	HF1_04700
hypothetical protein	-	-	-	MHF_0513	HF1_04710
hypothetical protein	-	-	-	MHF_0514	HF1_04720
hypothetical protein	-	-	+	MHF_0515	HF1_04730
hypothetical protein	-	-	-	MHF_0516	HF1_04740
hypothetical protein	-	-	-	MHF_0517	HF1_04750
hypothetical protein	-	-	-	MHF_0518	HF1_04760
hypothetical protein	-	-	-	MHF_0519	HF1_04770
hypothetical protein	-	-	-	MHF_0520	HF1_04780
hypothetical protein	-	-	-	MHF_0521	HF1_04790
hypothetical protein	-	-	-	MHF_0522	HF1_04800
hypothetical protein	-	-	-	MHF_0523	HF1_04810
hypothetical protein	-	-	-	MHF_0524	HF1_04820
hypothetical protein	-	-	-	MHF_0525*	HF1_04830
hypothetical protein	-	-	+	MHF_0526	HF1_04840
hypothetical protein	-	-	-	MHF_0527	HF1_04850
hypothetical protein	-	-	-	MHF_0528	X
hypothetical protein	-	-	-	MHF_0529	X
hypothetical protein	-	-	+	MHF_0530	X
hypothetical protein	-	-	-	MHF_0531	X
hypothetical protein	-	-	-	MHF_0532	HF1_04860
hypothetical protein	-	-	-	MHF_0533	HF1_04870
hypothetical protein	-	-	-	MHF_0534	HF1_04880
hypothetical protein	-	-	-	MHF_0535	HF1_04890
hypothetical protein	-	-	-	MHF_0536	HF1_04900
hypothetical protein	-	-	-	MHF_0537	HF1_04910
hypothetical protein	-	-	+	MHF_0538	HF1_04920
hypothetical protein	-	-	-	MHF_0539	HF1_04930
hypothetical protein	-	-	-	MHF_0540	HF1_04940
hypothetical protein	-	-	-	MHF_0541	X
hypothetical protein	-	-	-	MHF_0542	HF1_04950
hypothetical protein	-	-	-	MHF_0543	HF1_04960
hypothetical protein	-	-	-	MHF_0544	HF1_04970
hypothetical protein	-	-	+	MHF_0545	HF1_04980
hypothetical protein	-	-	-	MHF_0546	HF1_04990
hypothetical protein	-	-	+	MHF_0547	HF1_05000
hypothetical protein	-	-	+	MHF_0548	HF1_05010
hypothetical protein	-	-	-	MHF_0549	HF1_05020
hypothetical protein	-	-	+	MHF_0550	HF1_05030
hypothetical protein	-	-	+	MHF_0551	HF1_05040
hypothetical protein	-	-	+	MHF_0552	HF1_05050
hypothetical protein	-	-	+	MHF_0553	HF1_05060
hypothetical protein	-	-	+	MHF_0554	HF1_05070
hypothetical protein	-	-	+	MHF_0555	HF1_05080
hypothetical protein	-	-	-	MHF_0556	HF1_05090
hypothetical protein	-	-	-	MHF_0557	HF1_05100
hypothetical protein	-	-	-	MHF_0558	HF1_05110
hypothetical protein	-	-	+	MHF_0559	HF1_05120
hypothetical protein	-	-	+	MHF_0560	HF1_05130
hypothetical protein	-	-	+	MHF_0561	HF1_05140
hypothetical protein	-	-	+	MHF_0562	HF1_05150
hypothetical protein	-	-	+	MHF_0563	HF1_05160
hypothetical protein	-	-	-	MHF_0564	HF1_05170
hypothetical protein	-	-	-	MHF_0564	HF1_05180
hypothetical protein	-	-	+	MHF_0565	HF1_05190
hypothetical protein	-	-	-	MHF_0566	HF1_05200
hypothetical protein	-	-	+	MHF_0567	HF1_05210
hypothetical protein	-	-	-	MHF_0568	HF1_05220
hypothetical protein	-	-	-	MHF_0569	HF1_05230
hypothetical protein	-	-	-	MHF_0570	HF1_05240
hypothetical protein	-	-	-	MHF_0571	HF1_05250
hypothetical protein	-	-	-	MHF_0572	HF1_05260
hypothetical protein	-	-	-	MHF_0573	HF1_05270
hypothetical protein	-	-	-	MHF_0574	HF1_05280
hypothetical protein	-	-	-	MHF_0575	HF1_05290
hypothetical protein	-	-	+	MHF_0576	HF1_05300
hypothetical protein	-	-	+	MHF_0577	HF1_05310
hypothetical protein	-	-	+	MHF_0578	HF1_05320
hypothetical protein	-	-	+	MHF_0579	HF1_05330
hypothetical protein	-	-	+	MHF_0580	HF1_05340
hypothetical protein	-	-	+	MHF_0581	HF1_05350
hypothetical protein	-	-	+	MHF_0582	HF1_05360
hypothetical protein	-	-	-	MHF_0583	HF1_05370
hypothetical protein	-	-	-	MHF_0584	HF1_05380
hypothetical protein	-	-	-	MHF_0585	HF1_05390
hypothetical protein	-	-	+	MHF_0586	HF1_05400
hypothetical protein	-	-	-	MHF_0587	HF1_05410
hypothetical protein	-	-	-	MHF_0588	HF1_05420
hypothetical protein	-	-	-	MHF_0589	HF1_05430
hypothetical protein	-	-	-	MHF_0590	HF1_05440
hypothetical protein	-	-	-	MHF_0591	HF1_05450
hypothetical protein	-	-	-	MHF_0592	HF1_05460
hypothetical protein	-	-	+	MHF_0593	HF1_05470
hypothetical protein	-	-	-	MHF_0594	HF1_05480
hypothetical protein	-	-	+	MHF_0595	HF1_05490
hypothetical protein	-	-	-	MHF_0596	HF1_05500
hypothetical protein	-	-	-	MHF_0597	HF1_05510
hypothetical protein	-	-	+	MHF_0598	HF1_05520
hypothetical protein	-	-	+	MHF_0599	HF1_05530
hypothetical protein	-	-	+	MHF_0600	HF1_05540
hypothetical protein	-	-	+	MHF_0601	HF1_05550
hypothetical protein	-	-	+	MHF_0602	HF1_05560
hypothetical protein	-	-	-	MHF_0603	HF1_05570
hypothetical protein	-	-	+	MHF_0604	HF1_05580
hypothetical protein	-	-	+	MHF_0605	HF1_05590
hypothetical protein	-	-	+	MHF_0606	HF1_05600
hypothetical protein	-	-	+	MHF_0607	HF1_05610
hypothetical protein	-	-	+	MHF_0608	HF1_05620
hypothetical protein	-	-	+	MHF_0609	HF1_05630
hypothetical protein	-	-	+	MHF_0610	HF1_05640
hypothetical protein	-	-	+	MHF_0611	HF1_05650
hypothetical protein	-	-	+	MHF_0612	HF1_05660
hypothetical protein	-	-	+	MHF_0613	HF1_05670
hypothetical protein	-	-	-	MHF_0614	HF1_05680
hypothetical protein	-	-	+	MHF_0615	HF1_05690
hypothetical protein	-	-	+	MHF_0616	HF1_05700
hypothetical protein	-	-	-	MHF_0617	HF1_05710
hypothetical protein	-	-	+	MHF_0618	HF1_05720
hypothetical protein	-	-	-	MHF_0619	HF1_05730
hypothetical protein	-	-	+	MHF_0620	X
hypothetical protein	-	-	+	MHF_0621	X
hypothetical protein	-	-	-	MHF_0622	X
hypothetical protein	-	-	+	MHF_0623	HF1_05740
hypothetical protein	-	-	+	X	HF1_05750
hypothetical protein	-	-	+	MHF_0624	HF1_05760
hypothetical protein	-	-	+	MHF_0625	HF1_05770
hypothetical protein	-	-	+	MHF_0626	HF1_05780
hypothetical protein	-	-	+	MHF_0627	HF1_05790
hypothetical protein	-	-	+	MHF_0628	HF1_05800
Zn-peptidase Transferrin Receptor-like family	-	-	+	MHF_0629	HF1_05810
hypothetical protein	-	-	+	MHF_0630	X
hypothetical protein	-	-	+	MHF_0631	X
hypothetical protein	-	-	+	MHF_0632	HF1_05820
hypothetical protein	-	-	+	MHF_0633	HF1_05830
hypothetical protein	-	-	+	MHF_0634	HF1_05840
hypothetical protein	-	-	+	MHF_0635	HF1_05850
hypothetical protein	-	-	+	MHF_0636	HF1_05860
hypothetical protein	-	-	-	MHF_0637	HF1_05870
hypothetical protein	-	-	-	MHF_0638	HF1_05880
hypothetical protein	-	-	+	MHF_0639	HF1_05890
hypothetical protein	-	-	+	MHF_0640	HF1_05900
hypothetical protein	-	-	+	MHF_0641	HF1_05910
hypothetical protein	-	-	-	MHF_0642	HF1_05920
hypothetical protein	-	-	-	MHF_0643	HF1_05930
hypothetical protein	-	-	+	MHF_0644	HF1_05940
hypothetical protein	-	-	+	MHF_0645	HF1_05950
hypothetical protein	-	-	+	MHF_0646	HF1_05960
hypothetical protein	-	-	+	MHF_0647	HF1_05970
hypothetical protein	-	-	+	MHF_0648	HF1_05980
hypothetical protein	-	-	+	MHF_0649	HF1_05990
hypothetical protein	-	-	+	MHF_0650	HF1_06000
hypothetical protein	-	-	-	MHF_0651	HF1_06010
hypothetical protein	-	-	-	MHF_0652	HF1_06020
hypothetical protein	-	-	-	NA	HF1_06030
hypothetical protein	-	-	+	MHF_0653	HF1_06040
hypothetical protein	-	-	-	MHF_0654	HF1_06050
hypothetical protein	-	-	-	MHF_0655	HF1_06060
hypothetical protein	-	-	-	MHF_0656	HF1_06070
hypothetical protein	-	-	-	MHF_0657	HF1_06080
hypothetical protein	-	-	-	MHF_0658	HF1_06090
hypothetical protein	-	-	-	MHF_0659	HF1_06100
hypothetical protein	-	-	-	MHF_0660	HF1_06110
hypothetical protein	-	-	-	MHF_0661	HF1_06120
hypothetical protein	-	-	-	MHF_0662	HF1_06130
hypothetical protein	-	-	-	MHF_0663	HF1_06140
hypothetical protein	-	-	+	MHF_0664	HF1_06150
hypothetical protein	-	-	+	MHF_0665	HF1_06160
hypothetical protein	-	-	-	MHF_0666	HF1_06170
hypothetical protein	-	-	+	MHF_0667	HF1_06180
hypothetical protein	-	-	-	MHF_0668	HF1_06190
hypothetical protein	-	-	-	MHF_0669	HF1_06200
hypothetical protein	-	-	-	MHF_0670	HF1_06210
hypothetical protein	-	-	+	MHF_0671*	HF1_06220
hypothetical protein	-	-	+	MHF_0673	HF1_06230
hypothetical protein	-	-	+	MHF_0673	HF1_06240
hypothetical protein	-	-	-	MHF_0674	HF1_06250
hypothetical protein	-	-	+	MHF_0675	HF1_06260
hypothetical protein	-	-	-	MHF_0676	HF1_06270
sugar fermentation stimulation protein	sfsA	COG1489R	+	MHF_677	HF1_06280
hypothetical protein	-	-	+	MHF_678	HF1_06290
hypothetical protein	-	-	-	MHF_679	HF1_06300
hypothetical protein	-	-	-	MHF_0680	HF1_06310
hypothetical protein	-	-	-	MHF_0681	X
hypothetical protein	-	-	-	MHF_0682	X
hypothetical protein	-	-	-	MHF_0683	X
hypothetical protein	-	-	-	MHF_0684	HF1_06320
hypothetical protein	-	-	-	MHF_0685	HF1_06330
hypothetical protein	-	-	-	MHF_0686	X
hypothetical protein	-	-	-	MHF_0687	HF1_06340
hypothetical protein	-	-	-	MHF_0688	HF1_06350
hypothetical protein	-	-	-	MHF_0689	HF1_06360
hypothetical protein	-	-	-	MHF_0690	HF1_06370
hypothetical protein	-	-	-	X	HF1_06380
hypothetical protein	-	-	+	MHF_0691	HF1_06390
hypothetical protein	-	-	+	MHF_0692	HF1_06400
hypothetical protein	-	-	+	MHF_0693	HF1_06410
hypothetical protein	-	-	+	MHF_0694	HF1_06420
hypothetical protein	-	-	+	MHF_0695	HF1_06430
hypothetical protein	-	-	+	MHF_0696	HF1_06440
hypothetical protein	-	-		MHF_0697	X
hypothetical protein	-	-	+	MHF_0698	X
hypothetical protein	-	-	-	MHF_0699	X
hypothetical protein	-	-	-	MHF_0700	X
hypothetical protein	-	-	-	MHF_0701	X
hypothetical protein	-	-	-	MHF_0702	X
hypothetical protein	-	-	+	MHF_0703	X
hypothetical protein	-	-	-	MHF_0704	X
hypothetical protein	-	-	-	MHF_0705	X
hypothetical protein	-	-	-	MHF_0706	X
hypothetical protein	-	-	+	MHF_0707	X
hypothetical protein	-	-	+	MHF_0708	X
hypothetical protein	-	-	+	MHF_0709	X
hypothetical protein	-	-	+	MHF_0710	X
hypothetical protein	-	-	+	MHF_0711	X
hypothetical protein	-	-	+	MHF_0712	X
hypothetical protein	-	-	-	MHF_0713	X
hypothetical protein	-	-	+	MHF_0714	X
hypothetical protein	-	-	-	MHF_0715	X
hypothetical protein	-	-	-	MHF_0716	X
hypothetical protein	-	-	+	MHF_0717	X
hypothetical protein	-	-	+	MHF_0718	HF1_06450
hypothetical protein	-	-	+	MHF_0719	HF1_06460
hypothetical protein	-	-	+	MHF_0720	HF1_06470
hypothetical protein	-	-	-	MHF_0721	HF1_06480
hypothetical protein	-	-	-	MHF_0722	HF1_06490
hypothetical protein	-	-	+	MHF_0723	HF1_06500
hypothetical protein	-	-	+	MHF_0724	HF1_06510
hypothetical protein	-	-	-	MHF_0725	HF1_06520
hypothetical protein	-	-	+	MHF_0726	HF1_06530
hypothetical protein	-	-	+	MHF_0727	HF1_06540
hypothetical protein	-	-	+	NA	HF1_06550
hypothetical protein	-	-	-	MHF_0728	NA
hypothetical protein	-	-	-	X	HF1_06560
hypothetical protein	-	-	-	MHF_0729	HF1_06570
hypothetical protein	-	-	-	MHF_0730	HF1_06580
hypothetical protein	-	-	+	MHF_0731	HF1_06590
hypothetical protein	-	-	+	X	HF1_06600
hypothetical protein	-	-	+	MHF_0732	HF1_06610
hypothetical protein	-	-	+	MHF_0733	HF1_06620
hypothetical protein	-	-	-	MHF_0734	HF1_06630
hypothetical protein	-	-	+	MHF_0735	HF1_06640
hypothetical protein	-	-	+	MHF_0736	HF1_06650
hypothetical protein	-	-	+	MHF_0737	HF1_06660
hypothetical protein	-	-	-	MHF_0738	HF1_06670
hypothetical protein	-	-	+	MHF_0739	HF1_06680
hypothetical protein	-	-	+	MHF_0740	HF1_06690
hypothetical protein	-	-	+	MHF_0741	HF1_06700
hypothetical protein	-	-	+	MHF_0742	HF1_06710
hypothetical protein	-	-	+	MHF_0743	HF1_06720
hypothetical protein	-	-	+	MHF_0744	X
hypothetical protein	-	-	-	MHF_0745	HF1_06730
hypothetical protein	-	-	-	MHF_0746	HF1_06740
hypothetical protein	-	-	+	MHF_0747	HF1_06750
hypothetical protein	-	-	+	MHF_0748	HF1_06760
30S ribosomal protein S16	rpsP	COG0228J	+	MHF_0749	HF1_06770
50S ribosomal protein L19	rplS	COG0335J	+	MHF_0750	HF1_06780
tRNA (Guanine-N(1)-)-methyltransferase	trmD	COG0336J	+	MHF_0751	HF1_06790
hypothetical protein	-	-	-	MHF_0752	HF1_06800
hypothetical protein	-	-	-	MHF_0753	HF1_06810
aspartyl-tRNA/glutamyl-tRNA amidotransferase subunit C	gatC	-	-	MHF_0754	HF1_06820
thioredoxin	trxA	COG3118O	-	MHF_0755	HF1_06830
hypothetical protein	-	-	-	MHF_0756	HF1_06840
inorganic pyrophosphatase	ppa	COG0221C	-	MHF_0758	HF1_06850
hypothetical protein	-	-	+	MHF_0759	HF1_06860
ATP-dependent DNA helicase UvrD/PcrA	uvrD	COG0210L	+	MHF_0760	HF1_06870
rRNA small subunit methyltransferase H	mraW	COG0275M	-	MHF_0761	HF1_06880
protein MraZ	mraZ	COG2001S	-	MHF_0762	HF1_06890
glycyl-tRNA synthetase	glyS	COG0423J	+	MHF_0763	HF1_06900
DNA primase	dnaG	COG0358L	+	MHF_0764	HF1_06910
hypothetical protein	-	-	+	MHF_0765	HF1_06920
hypothetical protein	-	-	+	MHF_0766	HF1_06930
hypothetical protein	-	-	-	MHF_0767	HF1_06940
30S ribosomal protein S20	rpsT	-	+	MHF_0768	HF1_06950
30S ribosomal protein S21	rpsU	-	+	MHF_0769	HF1_06960
type I restriction-modification system, S subunit	hsdS	COG0732V	+	MHF_0770	HF1_06970
type I restriction-modification system, S subunit	hsdS	COG0732V	+	MHF_0771	HF1_06980
type I restriction-modification system, S subunit (fragment)	hsdS	COG0732V	+	MHF_0772	HF1_06990
type I restriction-modification system, S subunit	hsdS	COG0732V	+	MHF_0773	HF1_07000
type I restriction-modification system, S subunit	hsdS	COG0732V	+	MHF_0774	HF1_07010
type I restriction-modification system, S subunit	hsdS	COG0732V	+	MHF_0775	HF1_07020
type I restriction-modification system, S subunit (fragment)	hsdS	-	+	MHF_0776	HF1_07030
type I restriction-modification system, S subunit (fragment)	hsdS	COG0732V	+	MHF_0777	HF1_07040
type I restriction-modification system, S subunit	hsdS	COG0732V	+	MHF_0778	HF1_07050
type I restriction-modification system, S subunit	hsdS	COG0732V	+	MHF_0779	HF1_07060
type I restriction-modification system, S subunit (fragment)	hsdS	COG0732V	+	MHF_0780	HF1_07070
type I restriction-modification system, S subunit (fragment)	hsdS	-	+	MHF_0781	HF1_07080
type I restriction-modification system, S subunit	hsdS	COG0732V	+	MHF_0782	HF1_07080 fragment
type I restriction-modification system, S subunit	hsdS	COG0732V	+	MHF_0783	HF1_07090
type I restriction-modification system, M subunit	hsdM	COG0286V	+	MHF_0784	HF1_07100
type I restriction-modification system, S subunit (fragment)	hsdS	COG0732V	+	MHF_0785	HF1_07110
type I restriction-modification system, S subunit	hsdS	COG0732V	+	MHF_0786	HF1_07120
type I restriction-modification system, S subunit	hsdS	COG0732V	+	MHF_0787	HF1_07130
type I restriction-modification system, S subunit	hsdS	COG0732V	+	MHF_0788	HF1_07140
type I restriction-modification system, S subunit	hsdS	COG0732V	+	MHF_0789	HF1_07150
type I restriction-modification system, S subunit	hsdS	COG0732V	+	MHF_0790	HF1_07160
type I restriction-modification system, S subunit	hsdS	COG0732V	+	MHF_0791	HF1_07170
type I restriction-modification system, S subunit	hsdS	COG0732V	+	MHF_0792	HF1_07180
type I restriction-modification system, M subunit	hsdM	COG0286V	+	MHF_0793	HF1_07190
type I restriction-modification system endonuclease, R subunit	hsdR	COG0610V	+	MHF_0794	HF1_07200
hypothetical protein	-	-	-	MHF_0796	HF1_07210
hypothetical protein	-	-	-	MHF_0800	HF1_07220
hypothetical protein	-	-	-	MHF_0801	HF1_07230
hypothetical protein	-	-	+	MHF_0802	HF1_07240
hypothetical protein	-	-	+	MHF_0803	HF1_07250
hypothetical protein	-	-	-	MHF_0804	HF1_07260
hypothetical protein	-	-	-	MHF_0805	HF1_07270
hypothetical protein	-	-	+	MHF_0806	HF1_07280
hypothetical protein	-	-	+	MHF_0807	HF1_07290
hypothetical protein	-	-	+	MHF_0808	HF1_07300
hypothetical protein	-	-	+	MHF_0809	HF1_07310
hypothetical protein	-	-	+	MHF_0810	HF1_07320
hypothetical protein	-	-	+	MHF_0811	HF1_07330
hypothetical protein	-	-	-	MHF_0812	HF1_07340
hypothetical protein	-	-	-	MHF_0813	HF1_07350
hypothetical protein	-	-	-	MHF_0814	HF1_07360
hypothetical protein	-	-	-	MHF_0815	HF1_07370
hypothetical protein	-	-	-	MHF_0816	HF1_07380
hypothetical protein	-	-	-	MHF_0817	HF1_07390
hypothetical protein	-	-	-	MHF_0818	HF1_07400
hypothetical protein	-	-	+	MHF_0819	HF1_07410
hypothetical protein	-	-	-	MHF_0820	HF1_07420
hypothetical protein	-	-	-	MHF_0821	HF1_07430
hypothetical protein	-	-	-	MHF_0822	HF1_07440
hypothetical protein	-	-	-	MHF_0823	HF1_07450
hypothetical protein	-	-	-	MHF_0824	HF1_07460
hypothetical protein	-	-	+	MHF_0825	HF1_07470
hypothetical protein	-	-	-	MHF_0826	HF1_07480
hypothetical protein	-	-	+	MHF_0827	HF1_07490
hypothetical protein	-	-	+	MHF_0828	HF1_07500
hypothetical protein	-	-	-	MHF_0829	HF1_07510
hypothetical protein	-	-	+	MHF_0830	HF1_07520
hypothetical protein	-	-	+	MHF_0831	HF1_07530
hypothetical protein	-	-	+	MHF_0832	HF1_07540
hypothetical protein	-	-	+	MHF_0833	HF1_07550
hypothetical protein	-	-	-	MHF_0834	HF1_07560
hypothetical protein	-	-	-	MHF_0835	HF1_07570
hypothetical protein	-	-	-	MHF_0836	HF1_07580
hypothetical protein	-	-	-	MHF_0837	HF1_07590
hypothetical protein	-	-	-	MHF_0838	HF1_07600
hypothetical protein	-	-	-	X	HF1_07610
hypothetical protein	-	-	-	MHF_0839	HF1_07620
hypothetical protein	-	-	-	MHF_0840	HF1_07630
hypothetical protein	-	-	-	MHF_0841	HF1_07640
hypothetical protein	-	-	-	MHF_0842	HF1_07650
hypothetical protein	-	-	+	MHF_0843	HF1_07660
hypothetical protein	-	-	-	MHF_0844	HF1_07670
hypothetical protein	-	-	-	MHF_0845	HF1_07680
hypothetical protein	-	-	-	MHF_0846	HF1_07690
hypothetical protein	-	-	-	MHF_0847	HF1_07700
hypothetical protein	-	-	+	MHF_0848	HF1_07710
hypothetical protein	-	-	+	MHF_0849	HF1_07720
hypothetical protein	-	-	+	MHF_0850	HF1_07730
hypothetical protein	-	-	+	MHF_0851	HF1_07740
hypothetical protein	-	-	-	MHF_0852	HF1_07750
hypothetical protein	-	-	-	MHF_0853	HF1_07760
hypothetical protein	-	-	+	MHF_0854	HF1_07770
hypothetical protein	-	-	+	MHF_0855	HF1_07780
hypothetical protein	-	-	+	MHF_0856	HF1_07790
hypothetical protein	-	-	+	MHF_0857	HF1_07800
hypothetical protein	-	-	+	MHF_0858	HF1_07810
hypothetical protein	-	-	+	MHF_0859	HF1_07820
hypothetical protein	-	-	+	MHF_0860	HF1_07830
hypothetical protein	-	-	+	MHF_0861	HF1_07840
hypothetical protein	-	-	+	MHF_0862	HF1_07850
hypothetical protein	-	-	+	MHF_0863	HF1_07860
hypothetical protein	-	-	+	MHF_0864	HF1_07870
hypothetical protein	-	-	+	MHF_0865	HF1_07880
hypothetical protein	-	-	+	MHF_0866	HF1_07890
hypothetical protein	-	-	+	MHF_0867	HF1_07900
hypothetical protein	-	-	+	MHF_0868	HF1_07910
hypothetical protein	-	-	+	MHF_0869*	HF1_07920
hypothetical protein	-	-	+	MHF_0871	HF1_07930
hypothetical protein	-	-	+	MHF_0872	HF1_07940
hypothetical protein	-	-	+	MHF_0873	HF1_07950
hypothetical protein	-	-	+	MHF_0874	HF1_07960
hypothetical protein	-	-	+	MHF_0875	HF1_07970
hypothetical protein	-	-	+	MHF_0876	HF1_07980
hypothetical protein	-	-	+	X	HF1_07990
hypothetical protein	-	-	+	MHF_0877	HF1_08000
hypothetical protein	-	-	+	MHF_0878	HF1_08010
hypothetical protein	-	-	+	MHF_0879	HF1_08020
hypothetical protein	-	-	+	MHF_0880	HF1_08030
hypothetical protein	-	-	+	MHF_0881	HF1_08040
hypothetical protein	-	-	+	MHF_0882*	HF1_08050
hypothetical protein	-	-	+	MHF_0884*	NA
hypothetical protein	-	-	+	MHF_0885	HF1_08060
hypothetical protein	-	-	+	MHF_0886	HF1_08070
hypothetical protein	-	-	+	MHF_0887	HF1_08080
hypothetical protein	-	-	+	MHF_0888	HF1_08090
hypothetical protein	-	-	+	MHF_0889	HF1_08100
hypothetical protein	-	-	+	MHF_0890	HF1_08110
hypothetical protein	-	-	+	MHF_0891	HF1_08120
hypothetical protein	-	-	+	MHF_0892	HF1_08130
hypothetical protein	-	-	+	MHF_0893	HF1_08140
hypothetical protein	-	-	+	MHF_0894	HF1_08150
hypothetical protein	-	-	+	MHF_0895	HF1_08160
hypothetical protein	-	-	+	MHF_0896	HF1_08170
hypothetical protein	-	-	+	MHF_0897	HF1_08180
hypothetical protein	-	-	+	MHF_0898	HF1_08190
hypothetical protein	-	-	+	MHF_0899	HF1_08200
hypothetical protein	-	-	+	MHF_0900	HF1_08210
hypothetical protein	-	-	+	MHF_0901	HF1_08220
hypothetical protein	-	-	+	MHF_0902	HF1_08230
hypothetical protein	-	-	+	MHF_0903	HF1_08240
hypothetical protein	-	-	+	MHF_0904	HF1_08250
hypothetical protein	-	-	+	MHF_0905	HF1_08260
hypothetical protein	-	-	-	MHF_0906	HF1_08270
hypothetical protein	-	-	-	MHF_0908	HF1_08280
hypothetical protein	-	-	-	MHF_0907	X
hypothetical protein	-	-	-	MHF_0909	HF1_08290
hypothetical protein	-	-	+	MHF_0910	HF1_08300
hypothetical protein	-	-	+	MHF_0911	HF1_08310
hypothetical protein	-	-	+	MHF_0912	HF1_08320
hypothetical protein	-	-	-	MHF_0913	HF1_08330
hypothetical protein	-	-	-	MHF_0914	HF1_08340
hypothetical protein	-	-	-	MHF_0915	HF1_08350
hypothetical protein	-	-	+	MHF_0916	HF1_08360
hypothetical protein	-	-	-	MHF_0917	HF1_08370
hypothetical protein	-	-	+	MHF_0918	HF1_08380
hypothetical protein	-	-	+	MHF_0919	HF1_08390
hypothetical protein	-	-	-	MHF_0920	HF1_08400
hypothetical protein	-	-	+	MHF_0921	HF1_08410
hypothetical protein	-	-	+	MHF_0922	HF1_08420
hypothetical protein	-	-	+	MHF_0923	HF1_08430
hypothetical protein	-	-	+	MHF_0924	HF1_08440
hypothetical protein	-	-	+	MHF_0925	HF1_08450
hypothetical protein	-	-	+	MHF_0926	HF1_08460
hypothetical protein	-	-	+	MHF_0927	HF1_08470
hypothetical protein	-	-	+	MHF_0928	HF1_08480
hypothetical protein	-	-	+	MHF_0929	HF1_08490
hypothetical protein	-	-	+	MHF_0930	HF1_08500
hypothetical protein	-	-	+	MHF_0931	HF1_08510
hypothetical protein	-	-	+	MHF_0932	HF1_08520
hypothetical protein	-	-	+	MHF_0933	HF1_08530
hypothetical protein	-	-	+	MHF_0934	HF1_08540
hypothetical protein	-	-	+	MHF_0935	HF1_08550
hypothetical protein	-	-	+	X	HF1_08560
hypothetical protein	-	-	+	MHF_0936	HF1_08570
hypothetical protein	-	-	+	MHF_0937	HF1_08580
hypothetical protein	-	-	+	MHF_0938	HF1_08590
hypothetical protein	-	-	+	MHF_0939	HF1_08600
hypothetical protein	-	-	+	MHF_0940	HF1_08610
hypothetical protein	-	-	+	MHF_0941	HF1_08620
hypothetical protein	-	-	+	MHF_0942	HF1_08630
hypothetical protein	-	-	+	MHF_0943	HF1_08640
hypothetical protein	-	-	+	MHF_0944	HF1_08650
hypothetical protein	-	-	+	MHF_0945	HF1_08660
hypothetical protein	-	-	+	MHF_0946	HF1_08670
hypothetical protein	-	-	+	MHF_0947	HF1_08680
hypothetical protein	-	-	+	MHF_0948	HF1_08690
hypothetical protein	-	-	+	MHF_0949	HF1_08700
hypothetical protein	-	-	+	MHF_0950	HF1_08710
hypothetical protein	-	-	+	MHF_0951	HF1_08720
hypothetical protein	-	-	+	MHF_0952	HF1_08730
hypothetical protein	-	-	+	MHF_0953	HF1_08740
hypothetical protein	-	-	+	MHF_0954	HF1_08750
hypothetical protein	-	-	+	MHF_0955	HF1_08760
hypothetical protein	-	-	-	MHF_0956	HF1_08770
hypothetical protein	-	-	-	MHF_0957	HF1_08780
hypothetical protein	-	-	-	MHF_0958	HF1_08790
hypothetical protein	-	-	+	MHF_0959	HF1_08800
hypothetical protein	-	-	+	MHF_0960	HF1_08810
hypothetical protein	-	-	+	MHF_0961	HF1_08820
hypothetical protein	-	-	-	MHF_0962	HF1_08830
hypothetical protein	-	-	-	MHF_0963	HF1_08840
hypothetical protein	-	-	+	MHF_0964	HF1_08850
hypothetical protein	-	-	+	MHF_0965*	HF1_08860
hypothetical protein	-	-	+	MHF_0967	HF1_08870
hypothetical protein	-	-	+	MHF_0968	HF1_08880
hypothetical protein	-	-	+	MHF_0969	HF1_08890
hypothetical protein	-	-	+	MHF_0970	HF1_08900
hypothetical protein	-	-	+	MHF_0971	HF1_08910
hypothetical protein	-	-	+	MHF_0972	HF1_08920
hypothetical protein	-	-	+	MHF_0973	HF1_08930
hypothetical protein	-	-	+	MHF_0974	HF1_08940
hypothetical protein	-	-	+	MHF_0975	HF1_08950
hypothetical protein	-	-	+	MHF_0976	HF1_08960
hypothetical protein	-	-	+	MHF_0977	HF1_08970
hypothetical protein	-	-	+	MHF_0978	HF1_08980
hypothetical protein	-	-	+	MHF_0979	HF1_08990
hypothetical protein	-	-	+	MHF_0980	HF1_09000
hypothetical protein	-	-	+	MHF_0981	HF1_09010
hypothetical protein	-	-	+	MHF_0982	HF1_09020
hypothetical protein	-	-	+	MHF_0983	HF1_09030
hypothetical protein	-	-	+	MHF_0984	HF1_09040
hypothetical protein	-	-	+	MHF_0985	HF1_09050
hypothetical protein	-	-	+	MHF_0986	HF1_09060
hypothetical protein	-	-	+	MHF_0987	HF1_09070
hypothetical protein	-	-	+	MHF_0988	HF1_09080
hypothetical protein	-	-	+	MHF_0989	HF1_09090
hypothetical protein	-	-	+	MHF_0990	HF1_09100
hypothetical protein	-	-	+	MHF_0991	HF1_09110
hypothetical protein	-	-	+	MHF_0992	X
hypothetical protein	-	-	+	MHF_0993	X
hypothetical protein	-	-	+	MHF_0994	HF1_09120
hypothetical protein	-	-	+	MHF_0995	HF1_09130
hypothetical protein	-	-	+	MHF_0996	HF1_09140
hypothetical protein	-	-	+	MHF_0997	HF1_09150
hypothetical protein	-	-	+	MHF_0998	HF1_09160
hypothetical protein	-	-	+	MHF_0999	HF1_09170
hypothetical protein	-	-	+	MHF_1000	HF1_09180
hypothetical protein	-	-	+	MHF_1001	HF1_09190
hypothetical protein	-	-	-	MHF_1003	HF1_09200
hypothetical protein	-	-	-	MHF_1004	HF1_09210
hypothetical protein	-	-	-	MHF_1005	HF1_09220
hypothetical protein	-	-	+	MHF_1006	HF1_09230
hypothetical protein	-	-	+	MHF_1007	HF1_09240
hypothetical protein	-	-	+	MHF_1008	HF1_09250
hypothetical protein	-	-	-	MHF_1009	HF1_09260
hypothetical protein	-	-	-	MHF_1010	HF1_09270
hypothetical protein	-	-	-	MHF_1011	HF1_09280
hypothetical protein	-	-	+	MHF_1012	HF1_09290
hypothetical protein	-	-	+	MHF_1013	HF1_09300
hypothetical protein	-	-	-	MHF_1014	HF1_09310
hypothetical protein	-	-	+	MHF_1015	HF1_09320
hypothetical protein	-	-	+	MHF_1016	HF1_09330
hypothetical protein	-	-	-	MHF_1017	HF1_09340
hypothetical protein	-	-	-	MHF_1018	HF1_09350
hypothetical protein	-	-	-	MHF_1019	HF1_09360
hypothetical protein	-	-	-	MHF_1020	HF1_09370
hypothetical protein	-	-	+	MHF_1022	HF1_09380
hypothetical protein	-	-	-	MHF_1023*	HF1_09390
hypothetical protein	-	-	-	MHF_1025	HF1_09400
hypothetical protein	-	-	-	MHF_1026	HF1_09410
hypothetical protein	-	-	+	MHF_1027*	HF1_09420
hypothetical protein	-	-	+	MHF_1029	HF1_09430
hypothetical protein	-	-	-	MHF_1030	HF1_09440
hypothetical protein	-	-	-	MHF_1031	HF1_09450
hypothetical protein	-	-	+	MHF_1032	HF1_09460
hypothetical protein	-	-	-	MHF_1033	HF1_09470
hypothetical protein	-	-	-	MHF_1034	HF1_09480
hypothetical protein	-	-	+	X	HF1_09490
hypothetical protein	-	-	+	MHF_1035	HF1_09500
hypothetical protein	-	-	+	MHF_1036	X
hypothetical protein	-	-	+	MHF_1037	X
hypothetical protein	-	-	-	MHF_1038	HF1_09510
hypothetical protein	-	-	-	MHF_1039	HF1_09520
hypothetical protein	-	-	+	MHF_1040	HF1_09530
hypothetical protein	-	-	+	MHF_1041	HF1_09540
hypothetical protein	-	-	+	MHF_1042	HF1_09550
hypothetical protein	-	-	+	MHF_1043	HF1_09560
hypothetical protein	-	-	+	MHF_1044	HF1_09570
hypothetical protein	-	-	+	MHF_1045	HF1_09580
hypothetical protein	-	-	-	MHF_1046	HF1_09590
hypothetical protein	-	-	+	MHF_1047	HF1_09600
hypothetical protein	-	-	+	MHF_1048	HF1_09610
hypothetical protein	-	-	+	MHF_1049	HF1_09620
hypothetical protein	-	-	+	MHF_1050	HF1_09630
hypothetical protein	-	-	-	MHF_1051	HF1_09640
hypothetical protein	-	-	+	MHF_1052	HF1_09650
hypothetical protein	-	-	-	MHF_1053	HF1_09660
hypothetical protein	-	-	-	MHF_1054	HF1_09670
hypothetical protein	-	-	-	MHF_1055	HF1_09680
hypothetical protein	-	-	-	MHF_1056	HF1_09690
hypothetical protein	-	-	-	MHF_1057	HF1_09700
hypothetical protein	-	-	-	MHF_1058	HF1_09710
hypothetical protein	-	-	-	MHF_1059	HF1_09720
hypothetical protein	-	-	-	MHF_1060	HF1_09730
hypothetical protein	-	-	-	MHF_1061	HF1_09740
hypothetical protein	-	-	+	MHF_1062	HF1_09750
hypothetical protein	-	-	-	MHF_1063	HF1_09760
hypothetical protein	-	-	-	MHF_1064	HF1_09770
hypothetical protein	-	-	-	MHF_1065	HF1_09780
hypothetical protein	-	-	-	MHF_1066	HF1_09790
hypothetical protein	-	-	+	MHF_1067	X
hypothetical protein	-	-	+	MHF_1068	HF1_09800
hypothetical protein	-	-	+	MHF_1069	HF1_09810
hypothetical protein	-	-	+	MHF_1070	HF1_09820
hypothetical protein	-	-	+	MHF_1071	HF1_09830
hypothetical protein	-	-	-	MHF_1072	HF1_09840
hypothetical protein	-	-	+	MHF_1073	HF1_09850
hypothetical protein	-	-	+	MHF_1074	HF1_09860
hypothetical protein	-	-	-	MHF_1075	HF1_09870
hypothetical protein	-	-	-	MHF_1076	HF1_09880
hypothetical protein	-	-	-	MHF_1077	HF1_09890
hypothetical protein	-	-	-	MHF_1078	HF1_09900
hypothetical protein	-	-	-	MHF_1079	HF1_09910
hypothetical protein	-	-	-	MHF_1080	HF1_09920
hypothetical protein	-	-	-	MHF_1081	HF1_09930
hypothetical protein	-	-	-	MHF_1082	HF1_09940
hypothetical protein	-	-	-	MHF_1083	HF1_09950
hypothetical protein	-	-	-	MHF_1084*	HF1_09960
hypothetical protein	-	-	+	X	HF1_09970
hypothetical protein	-	-	+	MHF_1086	HF1_09980
hypothetical protein	-	-	+	MHF_1087	X
hypothetical protein	-	-	-	MHF_1088	HF1_09990
hypothetical protein	-	-	-	MHF_1089	HF1_10000
hypothetical protein	-	-	+	MHF_1090	HF1_10010
hypothetical protein	-	-	-	MHF_1091	HF1_10020
hypothetical protein	-	-	-	MHF_1092	HF1_10030
hypothetical protein	-	-	-	MHF_1093	HF1_10040
hypothetical protein	-	-	-	MHF_1094	HF1_10050
hypothetical protein	-	-	-	MHF_1095	HF1_10060
hypothetical protein	-	-	-	MHF_1096	HF1_10070
hypothetical protein	-	-	-	MHF_1097	HF1_10080
hypothetical protein	-	-	-	MHF_1098	HF1_10090
hypothetical protein	-	-	-	MHF_1099	HF1_10100
hypothetical protein	-	-	-	MHF_1100	HF1_10110
hypothetical protein	-	-	-	MHF_1101	HF1_10120
hypothetical protein	-	-	-	MHF_1102	HF1_10130
hypothetical protein	-	-	-	MHF_1103	HF1_10140
hypothetical protein	-	-	+	MHF_1104	HF1_10150
hypothetical protein	-	-	+	MHF_1106	HF1_10160
hypothetical protein	-	-	+	MHF_1107	HF1_10170
hypothetical protein	-	-	+	MHF_1108	HF1_10180
hypothetical protein	-	-	+	MHF_1109	HF1_10190
hypothetical protein	-	-	-	MHF_1110*	HF1_10200
hypothetical protein	-	-	+	MHF_1112	HF1_10210
hypothetical protein	-	-	-	MHF_1113	HF1_10220
hypothetical protein	-	-	+	MHF_1115	HF1_10230
hypothetical protein	-	-	+	MHF_1116	HF1_10240
hypothetical protein	-	-	-	MHF_1118	HF1_10250
hypothetical protein	-	-	+	MHF_1119	HF1_10260
hypothetical protein	-	-	+	MHF_1120	HF1_10270
hypothetical protein	-	-	-	MHF_1121	HF1_10280
hypothetical protein	-	-	-	MHF_1122	HF1_10290
hypothetical protein	-	-	-	MHF_1123	HF1_10300
hypothetical protein	-	-	+	MHF_1124	HF1_10310
hypothetical protein	-	-	-	MHF_1125	HF1_10320
hypothetical protein	-	-	-	MHF_1126	HF1_10330
hypothetical protein	-	-	+	MHF_1127	HF1_10340
hypothetical protein	-	-	-	MHF_1128	HF1_10350
hypothetical protein	-	-	+	MHF_1129	HF1_10360
hypothetical protein	-	-	-	MHF_1130	HF1_10370
hypothetical protein	-	-	+	MHF_1131	HF1_10380
hypothetical protein	-	-	-	MHF_1132	HF1_10390
hypothetical protein	-	-	+	MHF_1133	HF1_10400
hypothetical protein	-	-	-	MHF_1134	HF1_10410
hypothetical protein	-	-	-	MHF_1135	HF1_10420
hypothetical protein	-	-	+	MHF_1136	HF1_10430
hypothetical protein	-	-	-	MHF_1137	HF1_10440
hypothetical protein	-	-	-	MHF_1138	HF1_10450
hypothetical protein	-	-	+	MHF_1139	HF1_10460
hypothetical protein	-	-	+	MHF_1140	HF1_10470
hypothetical protein	-	-	-	X	HF1_10480
hypothetical protein	-	-	-	MHF_1141	HF1_10490
hypothetical protein	-	-	+	MHF_1142	HF1_10500
hypothetical protein	-	-	+	MHF_1143	HF1_10510
hypothetical protein	-	-	+	X	HF1_10520
hypothetical protein	-	-	+	X	HF1_10530
hypothetical protein	-	-	+	X	HF1_10540
hypothetical protein	-	-	+	X	HF1_10550
hypothetical protein	-	-	+	X	HF1_10560
hypothetical protein	-	-	+	MHF_1145	HF1_10570
hypothetical protein	-	-	+	MHF_1146	HF1_10580
hypothetical protein	-	-	+	MHF_1147	HF1_10590
hypothetical protein	-	-	+	MHF_1148	HF1_10600
hypothetical protein	-	-	+	MHF_1149	HF1_10610
hypothetical protein	-	-	+	MHF_1150	HF1_10620
hypothetical protein	-	-	+	MHF_1151	HF1_10630
hypothetical protein	-	-	+	MHF_1152	HF1_10640
hypothetical protein	-	-	+	MHF_1153	HF1_10650
hypothetical protein	-	-	+	MHF_1154	HF1_10660
hypothetical protein	-	-	+	MHF_1155	HF1_10670
hypothetical protein	-	-	+	MHF_1156	HF1_10680
hypothetical protein	-	-	+	MHF_1157	HF1_10690
hypothetical protein	-	-	+	MHF_1158	HF1_10700
hypothetical protein	-	-	+	MHF_1160	HF1_10710
hypothetical protein	-	-	-	MHF_1161	HF1_10720
hypothetical protein	-	-	+	MHF_1162	HF1_10730
hypothetical protein	-	-	+	MHF_1163	HF1_10740
hypothetical protein	-	-	+	MHF_1164	HF1_10750
hypothetical protein	-	-	+	MHF_1165	HF1_10760
hypothetical protein	-	-	+	MHF_1166	HF1_10770
hypothetical protein	-	-	+	MHF_1167	HF1_10780
hypothetical protein	-	-	+	MHF_1168	HF1_10790
hypothetical protein	-	-	+	MHF_1169	HF1_10800
hypothetical protein	-	-	+	MHF_1170	HF1_10810
aldo/keto reductase family oxidoreductase	ytbE	COG0656R	-	MHF_1171	HF1_10820
hypothetical protein	-	COG2868J	-	MHF_1172	HF1_10830
50S ribosomal protein L21	rplU	COG0261J	-	MHF_1173	HF1_10840
aldo/keto reductase family oxidoreductase	ytbE	COG0656R	-	MHF_1174	HF1_10850
30S ribosomal protein S9	rpsI	COG0103J	-	MHF_1175	HF1_10860
50S ribosomal protein L13	rplM	COG0102J	-	MHF_1176	HF1_10870
cytosol aminopeptidase PepA	pepA	COG0260E	-	MHF_1177	HF1_10880
amino acid permease	potE	-	-	MHF_1178	HF1_10890
phosphate ABC transporter permease pstB	pstB	COG1117P	-	MHF_1179	HF1_10900
phosphate ABC transporter permease pstC/pstA	pstC/pstA	COG0581P	-	MHF_1180	HF1_10910
putative phosphate ABC transporter, permease PstsS	-	-	-	MHF_1181	HF1_10920
hypothetical protein	-	COG1196D	-	MHF_1182	HF1_10930
hypothetical protein	-	-	-	MHF_1183	HF1_10940
hypothetical protein	-	-	-	MHF_1184	HF1_10950
hypothetical protein	-	-	-	MHF_1185	HF1_10960
hypothetical protein	-	-	-	MHF_1186	HF1_10970
hypothetical protein	-	-	-	MHF_1187	HF1_10970
hypothetical protein	-	-	+	MHF_1188	X
hypothetical protein	-	-	-	MHF_1189	X
magnesium transporter	mgtE	COG2239P	-	MHF_1191	HF1_10980
hypothetical protein	-	COG1624S	-	MHF_1192	HF1_10990
CDP-diacylglycerol--glycerol-3-phosphate-3-phosphatidyltransferase	pgsA	COG0558I	-	MHF_1193	HF1_11000
hypothetical protein	-	-	-	MHF_1194	HF1_11010
HIT domain protein	hit	COG0537FGR	-	MHF_1195	HF1_11020
hypothetical protein	-	-	-	MHF_1196	HF1_11030
hypothetical protein	-	-	+	MHF_1197	HF1_11040
putative lipoprotein	-	-	-	MHF_1198	HF1_11050
hypothetical protein	-	-	-	MHF_1199	HF1_11060
hypothetical protein	-	-	+	MHF_1200	HF1_11070
hypothetical protein	-	-	-	MHF_1201	HF1_11080
hypothetical protein	-	-	-	MHF_1202	HF1_11090
hypothetical protein	-	-	-	MHF_1203	HF1_11100
hypothetical protein	-	-	-	MHF_1204	HF1_11110
hypothetical protein	-	-	-	MHF_1205	HF1_11120
hypothetical protein	-	-	-	MHF_1206	HF1_11130
hypothetical protein	-	-	+	X	HF1_11140
hypothetical protein	-	-	-	X	HF1_11150
hypothetical protein	-	-	-	X	HF1_11160
hypothetical protein	-	-	-	X	HF1_11170
hypothetical protein	-	-	+	MHF_1207	HF1_11180
hypothetical protein	-	-	-	MHF_1208	HF1_11190
hypothetical protein	-	-	-	MHF_1209	HF1_11200
hypothetical protein	-	-	+	MHF_1210	HF1_11210
hypothetical protein	-	-	+	MHF_1211	HF1_11220
hypothetical protein	-	-	-	MHF_1212	HF1_11230
nicotinate-nucleotide adenylyltransferase	nadD	COG1713H	-	MHF_1213	HF1_11240
phosphotransferase system glucose-specific IIBC component	ptsG	COG1263G	-	MHF_1214	HF1_11250
hypothetical protein	-	-	+	MHF_1216	HF1_11260
hypothetical protein	-	-	+	MHF_1217	HF1_11270
hypothetical protein	-	-	+	MHF_1218	HF1_11280
hypothetical protein	-	-	+	MHF_1219	HF1_11290
ferrichrome ABC transporter	fecC	COG0609P	+	MHF_1220	HF1_11300
ferrichrome ABC transporter permease	hmuU	COG0609P	+	MHF_1221	HF1_11310
ferrichrome ABC transporter	fecE	COG1120PH	+	MHF_1222	HF1_11320
ferrichrome ABC transporter	-	COG1120PH	+	MHF_1223	HF1_11330
hypothetical protein	-	-	-	MHF_1224	HF1_11340
hypothetical protein	-	-	-	MHF_1225	HF1_11350
hypothetical protein	-	-	-	X	HF1_11360
hypothetical protein	-	-	-	X	HF1_11370
hypothetical protein	-	-	-	X	HF1_11380
hypothetical protein	-	-	-	MHF_1226	HF1_11390
hypothetical protein	-	-	-	MHF_1227	HF1_11400
hypothetical protein	-	-	-	MHF_1228	HF1_11410
hypothetical protein	-	-	-	MHF_1229	HF1_11420
hypothetical protein	-	-	-	X	HF1_11430
hypothetical protein	-	-	-	X	HF1_11440
hypothetical protein	-	-	-	MHF_1230	HF1_11450
hypothetical protein	-	-	-	MHF_1231	HF1_11460
hypothetical protein	-	-	-	MHF_1232	HF1_11470
hypothetical protein	-	-	-	MHF_1233	HF1_11480
hypothetical protein	-	-	-	MHF_1234	HF1_11490
hypothetical protein	-	-	-	MHF_1235	HF1_11500
hypothetical protein	-	-	-	MHF_1236	HF1_11510
hypothetical protein	-	-	-	MHF_1237	HF1_11520
hypothetical protein	-	-	-	X	HF1_11530
hypothetical protein	-	-	-	MHF_1238	HF1_11540
hypothetical protein	-	-	-	X	HF1_11550
hypothetical protein	-	-	-	MHF_1239	HF1_11560
hypothetical protein	-	-	-	MHF_1240*	HF1_11570
hypothetical protein	-	-	-	MHF_1242	HF1_11580
hypothetical protein	-	-	-	MHF_1243	HF1_11590
hypothetical protein	-	-	-	MHF_1244	HF1_11600
hypothetical protein	-	-	-	MHF_1245	HF1_11610
hypothetical protein	-	-	-	MHF_1246	HF1_11620
hypothetical protein	-	-	-	MHF_1247	HF1_11630
hypothetical protein	-	-	-	MHF_1248	HF1_11640
hypothetical protein	-	-	-	MHF_1249	HF1_11650
hypothetical protein	-	-	-	MHF_1250	HF1_11660
hypothetical protein	-	-	-	MHF_1251	HF1_11670
hypothetical protein	-	-	-	MHF_1252	HF1_11680
hypothetical protein	-	-	-	MHF_1253	HF1_11690
hypothetical protein	-	-	-	MHF_1254	HF1_11700
hypothetical protein	-	-	-	MHF_1255	HF1_11710
hypothetical protein	-	-	-	MHF_1256	HF1_11720
hypothetical protein	-	-	-	MHF_1257	HF1_11730
hypothetical protein	-	-	-	MHF_1258	HF1_11740
hypothetical protein	-	-	-	MHF_1259	HF1_11750
hypothetical protein	-	-	-	MHF_1260	HF1_11760
hypothetical protein	-	-	-	MHF_1261	HF1_11770
hypothetical protein	-	-	-	MHF_1262	HF1_11780
hypothetical protein	-	-	-	MHF_1263	HF1_11790
hypothetical protein	-	-	-	MHF_1264	HF1_11800
hypothetical protein	-	-	-	MHF_1265	HF1_11810
hypothetical protein	-	-	-	MHF_1266	HF1_11820
hypothetical protein	-	-	-	MHF_1267	HF1_11830
hypothetical protein	-	-	+	MHF_1268	HF1_11840
hypothetical protein	-	-	-	MHF_1269	HF1_11850
hypothetical protein	-	-	-	MHF_1270	HF1_11860
hypothetical protein	-	-	-	MHF_1271	HF1_11870
hypothetical protein	-	-	+	MHF_1272	HF1_11880
C-5 cytosine-specific DNA methylase	dcm	COG0270L	+	MHF_1273	HF1_11890
type II site-specific deoxyribonuclease	-	-	+	MHF_1274	HF1_11900
hypothetical protein	-	-	-	MHF_1275	HF1_11910
hypothetical protein	-	-	-	MHF_1276	HF1_11920
hypothetical protein	-	-	-	MHF_1277	HF1_11930
hypothetical protein	-	-	-	MHF_1278	HF1_11940
hypothetical protein	-	-	-	MHF_1279	HF1_11950
hypothetical protein	-	-	-	MHF_1280	HF1_11960
hypothetical protein	-	-	-	MHF_1281	HF1_11970
hypothetical protein	-	-	-	MHF_1282	HF1_11980
hypothetical protein	-	-	-	MHF_1283	HF1_11990
hypothetical protein	-	-	-	MHF_1284	HF1_12000
hypothetical protein	-	-	-	MHF_1285	HF1_12010
hypothetical protein	-	-	-	MHF_1286	HF1_12020
hypothetical protein	-	-	-	MHF_1287	HF1_12030
hypothetical protein	-	-	-	MHF_1288	HF1_12040
hypothetical protein	-	-	-	MHF_1289	HF1_12050
hypothetical protein	-	-	-	MHF_1290	HF1_12060
hypothetical protein	-	-	+	MHF_1292	HF1_12070
hypothetical protein	-	-	+	MHF_1293	HF1_12080
hypothetical protein	-	-	+	MHF_1294	HF1_12090
hypothetical protein	-	-	+	MHF_1295	HF1_12100
hypothetical protein	-	-	+	MHF_1296	HF1_12110
hypothetical protein	-	-	-	MHF_1297	HF1_12120
hypothetical protein	-	-	+	MHF_1298	HF1_12130
hypothetical protein	-	-	+	X	HF1_12140
hypothetical protein	-	-	+	MHF_1299	HF1_12150
			+	MHF_1300	X
hypothetical protein	-	-	+	X	HF1_12160
hypothetical protein	-	-	+	MHF_1301	HF1_12170
hypothetical protein	-	-	+	MHF_1302	X
hypothetical protein	-	-	+	MHF_1303	X
hypothetical protein	-	-	+	X	HF1_12180
hypothetical protein	-	-	+	X	HF1_12190
hypothetical protein	-	-	+	X	HF1_12200
hypothetical protein	-	-	+	MHF_1304	HF1_12210
hypothetical protein	-	-	+	MHF_1305	HF1_12220
hypothetical protein	-	-	+	MHF_1306	HF1_12230
hypothetical protein	-	-	+	MHF_1307	HF1_12240
hypothetical protein	-	-	+	MHF_1308	HF1_12250
hypothetical protein	-	-	+	MHF_1309	HF1_12260
hypothetical protein	-	-	-	MHF_1310	HF1_12270
hypothetical protein	-	-	-	MHF_1311	HF1_12280
putative lipoprotein	-	-	-	MHF_1312	HF1_12290
hypothetical protein	-	-	-	X	HF1_12300
hypothetical protein	-	-	-	MHF_1313	HF1_12310
hypothetical protein	-	-	-	MHF_1314	HF1_12320
hypothetical protein	-	-	-	MHF_1315	HF1_12330
hypothetical protein	-	-	-	MHF_1316	HF1_12340
hypothetical protein	-	-	-	MHF_1317	HF1_12350
hypothetical protein	-	-	-	MHF_1318	HF1_12360
C-5 cytosine-specific DNA methylase	dcm	COG0270L	+	MHF_1319	HF1_12370
hypothetical protein	-	-	-	MHF_1320	HF1_12380
hypothetical protein	-	-	-	MHF_1321	HF1_12390
hypothetical protein	-	-	+	X	HF1_12400
hypothetical protein	-	-	+	X	HF1_12410
hypothetical protein	-	-	-	X	HF1_12420
hypothetical protein	-	-	+	MHF_1322	HF1_12430
hypothetical protein	-	-	+	MHF_1323	HF1_12440
hypothetical protein	-	-	-	MHF_1324	HF1_12450
hypothetical protein	-	-	-	MHF_1325	HF1_12460
hypothetical protein	-	-	-	MHF_1326	HF1_12470
hypothetical protein	-	-	-	MHF_1327	HF1_12480
hypothetical protein	-	-	-	MHF_1328	HF1_12490
hypothetical protein	-	-	-	MHF_1329	HF1_12500
hypothetical protein	-	-	-	MHF_1330	HF1_12510
hypothetical protein	-	-	-	MHF_1331	HF1_12520
hypothetical protein	-	-	-	MHF_1332	HF1_12530
hypothetical protein	-	-	-	MHF_1333	HF1_12540
hypothetical protein	-	-	-	MHF_1334	HF1_12550
hypothetical protein	-	-	-	MHF_1335	HF1_12560
hypothetical protein	-	-	-	MHF_1336	HF1_12570
hypothetical protein	-	-	-	MHF_1337	HF1_12580
hypothetical protein	-	-	-	MHF_1338	HF1_12590
hypothetical protein	-	-	-	MHF_1339	HF1_12600
hypothetical protein	-	-	-	MHF_1340	HF1_12610
hypothetical protein	-	-	-	MHF_1341	HF1_12620
hypothetical protein	-	-	-	MHF_1342	HF1_12630
hypothetical protein	-	-	-	MHF_1343	HF1_12640
hypothetical protein	-	-	-	MHF_1344	HF1_12650
hypothetical protein	-	-	-	MHF_1345	HF1_12660
hypothetical protein	-	-	-	MHF_1346	HF1_12670
hypothetical protein	-	-	-	MHF_1347	HF1_12680
hypothetical protein	-	-	-	MHF_1348	HF1_12690
hypothetical protein	-	-	-	MHF_1349	HF1_12700
hypothetical protein	-	-	+	MHF_1350	HF1_12710
hypothetical protein	-	-	+	MHF_1351	HF1_12720
hypothetical protein	-	-	+	MHF_1352	HF1_12730
hypothetical protein	-	-	+	NA	HF1_12740
hypothetical protein	-	-	+	MHF_1353	HF1_12750
hypothetical protein	-	-	+	MHF_1354	HF1_12760
hypothetical protein	-	-	+	MHF_1355	HF1_12770
ATP-dependent DNA helicase UvrD/PcrA	uvrD	COG0210L	-	MHF_1356	HF1_12780
hypothetical protein	-	-	+	MHF_1357	HF1_12790
hypothetical protein	-	-	+	MHF_1358	HF1_12800
hypothetical protein	-	-	+	MHF_1359	HF1_12810
hypothetical protein	-	-	+	MHF_1360	HF1_12820
hypothetical protein	-	-	+	MHF_1361	HF1_12830
hypothetical protein	-	-	+	MHF_1362	HF1_12840
hypothetical protein	-	-	+	MHF_1363	HF1_12850
hypothetical protein	-	-	+	MHF_1364	HF1_12860
hypothetical protein	-	-	+	MHF_1365	HF1_12870
hypothetical protein	-	-	+	MHF_1366	HF1_12880
hypothetical protein	-	-	+	MHF_1367	HF1_12890
hypothetical protein	-	-	+	MHF_1368	HF1_12900
hypothetical protein	-	-	+	MHF_1369	HF1_12910
hypothetical protein	-	-	+	MHF_1370	HF1_12920
hypothetical protein	-	-	+	MHF_1371	HF1_12930
hypothetical protein	-	-	+	MHF_1372	HF1_12940
hypothetical protein	-	-	+	MHF_1373	HF1_12950
hypothetical protein	-	-	+	MHF_1374	HF1_12960
hypothetical protein	-	-	+	MHF_1375	HF1_12970
hypothetical protein	-	-	+	MHF_1376	HF1_12980
hypothetical protein	-	-	+	MHF_1377	HF1_12990
hypothetical protein	-	-	-	MHF_1378	HF1_13000
hypothetical protein	-	-	-	MHF_1379	HF1_13010
hypothetical protein	-	-	+	MHF_1380	HF1_13020
hypothetical protein	-	-	+	MHF_1381	HF1_13030
hypothetical protein	-	-	-	MHF_1382	HF1_13040
hypothetical protein	-	-	+	MHF_1383	HF1_13050
hypothetical protein	-	-	+	MHF_1384	HF1_13060
hypothetical protein	-	-	+	MHF_1385	HF1_13070
hypothetical protein	-	-	-	MHF_1386	HF1_13080
hypothetical protein	-	-	-	MHF_1387	HF1_13090
hypothetical protein	-	-	+	MHF_1388	HF1_13100
hypothetical protein	-	-	+	MHF_1389	HF1_13110
hypothetical protein	-	-	+	MHF_1390	HF1_13120
hypothetical protein	-	-	-	MHF_1391	HF1_13130
hypothetical protein	-	-	-	MHF_1392	HF1_13140
hypothetical protein	-	-	+	MHF_1393	HF1_13150
hypothetical protein	-	-	+	MHF_1394	HF1_13160
hypothetical protein	-	-	+	MHF_1395	HF1_13170
hypothetical protein	-	-	+	MHF_1396	HF1_13180
hypothetical protein	-	-	+	MHF_1397	HF1_13190
hypothetical protein	-	-	+	MHF_1398	HF1_13200
hypothetical protein	-	-	+	MHF_1399	HF1_13210
hypothetical protein	-	-	+	MHF_1400	HF1_13220
hypothetical protein	-	-	+	MHF_1401	HF1_13230
hypothetical protein	-	-	+	MHF_1402	HF1_13240
hypothetical protein	-	-	+	MHF_1403	HF1_13250
hypothetical protein	-	-	+	MHF_1404*	HF1_13260
hypothetical protein	-	-	+	NA	HF1_13270
hypothetical protein	-	-	+	MHF_1406	HF1_13280
hypothetical protein	-	-	+	MHF_1407	HF1_13290
hypothetical protein	-	-	+	MHF_1408	HF1_13300
hypothetical protein	-	-	+	MHF_1409	HF1_13310
hypothetical protein	-	-	+	MHF_1410	HF1_13320
hypothetical protein	-	-	+	MHF_1411	HF1_13330
hypothetical protein	-	-	+	MHF_1412	HF1_13340
hypothetical protein	-	-	+	MHF_1413	HF1_13350
hypothetical protein	-	-	+	MHF_1414	HF1_13360
hypothetical protein	-	-	+	MHF_1415	HF1_13370
hypothetical protein	-	-	+	MHF_1416	HF1_13380
hypothetical protein	-	-	+	MHF_1417	HF1_13390
hypothetical protein	-	-	+	MHF_1418	HF1_13400
hypothetical protein	-	-	+	MHF_1419	HF1_13410
hypothetical protein	-	-	+	MHF_1420	HF1_13420
hypothetical protein	-	-	+	MHF_1421	HF1_13430
hypothetical protein	-	-	+	MHF_1422	HF1_13440
hypothetical protein	-	-	+	MHF_1423	HF1_13450
hypothetical protein	-	-	+	MHF_1424	HF1_13460
hypothetical protein	-	-	+	MHF_1425	HF1_13470
hypothetical protein	-	-	+	MHF_1426	HF1_13480
hypothetical protein	-	-	+	MHF_1427	HF1_13490
hypothetical protein	-	-	+	MHF_1428	HF1_13500
putative ABC substrate-binding protein-iron	-	-	+	MHF_1429	HF1_13510
putative ABC substrate-binding protein-iron	-	-	+	MHF_1430	HF1_13520
hypothetical protein	-	-	+	MHF_1431	HF1_13530
hypothetical protein	-	-	+	MHF_1432	HF1_13540
hypothetical protein	-	-	-	MHF_1433	HF1_13550
hypothetical protein	-	-	-	MHF_1434	HF1_13560
hypothetical protein	-	-	-	MHF_1435	HF1_13570
hypothetical protein	-	-	-	MHF_1436	HF1_13580
hypothetical protein	-	-	-	MHF_1437	HF1_13590
hypothetical protein	-	-	+	MHF_1438	HF1_13600
hypothetical protein	-	-	-	MHF_1439	HF1_13610
hypothetical protein	-	-	-	MHF_1440	HF1_13620
hypothetical protein	-	-	-	MHF_1441	HF1_13630
hypothetical protein	-	-	-	MHF_1442	HF1_13640
hypothetical protein	-	-	-	MHF_1443	HF1_13650
hypothetical protein	-	-	-	MHF_1444	HF1_13660
hypothetical protein	-	-	-	MHF_1445	HF1_13670
hypothetical protein	-	-	+	MHF_1446	HF1_13680
hypothetical protein	-	-	-	MHF_1447	HF1_13690
hypothetical protein	-	-	-	MHF_1448	HF1_13700
hypothetical protein	-	-	+	X	HF1_13710
hypothetical protein	-	-	-	X	HF1_13720
hypothetical protein	-	-	-	X	HF1_13730
hypothetical protein	-	-	-	X	HF1_13740
hypothetical protein	-	-	-	X	HF1_13750
hypothetical protein	-	-	+	X	HF1_13760
hypothetical protein	-	-	-	X	HF1_13770
hypothetical protein	-	-	+	MHF_1449	HF1_13780
hypothetical protein	-	-	+	MHF_1450	HF1_13790
hypothetical protein	-	-	+	MHF_1451	HF1_13800
hypothetical protein	-	-	+	MHF_1452	HF1_13810
hypothetical protein	-	-	-	MHF_1453	HF1_13820
hypothetical protein	-	-	+	MHF_1454	HF1_13830
hypothetical protein	-	-	+	MHF_1455	HF1_13840
hypothetical protein	-	-	+	MHF_1456	HF1_13850
hypothetical protein	-	-	+	MHF_1457	HF1_13860
hypothetical protein	-	-	-	MHF_1458	HF1_13870
hypothetical protein	-	-	+	MHF_1459	HF1_13880
hypothetical protein	-	-	-	MHF_1460	HF1_13890
hypothetical protein	-	-	-	MHF_1461	HF1_13900
hypothetical protein	-	-	+	MHF_1462	HF1_13910
hypothetical protein	-	-	+	MHF_1463	HF1_13920
hypothetical protein	-	-	+	MHF_1464	HF1_13930
hypothetical protein	-	-	+	MHF_1465	HF1_13940
hypothetical protein	-	-	-	MHF_1466	HF1_13950
hypothetical protein	-	-	+	MHF_1467	HF1_13960
hypothetical protein	-	-	+	MHF_1468	HF1_13970
hypothetical protein	-	-	+	MHF_1469	HF1_13980
hypothetical protein	-	-	+	MHF_1470	HF1_13990
hypothetical protein	-	-	-	MHF_1471	HF1_14000
hypothetical protein	-	-	-	MHF_1472	HF1_14010
hypothetical protein	-	-	+	MHF_1473	HF1_14020
hypothetical protein	-	-	+	MHF_1474	HF1_14030
hypothetical protein	-	-	+	MHF_1475	HF1_14040
hypothetical protein	-	-	+	NA	HF1_14050
hypothetical protein	-	-	+	MHF_1476	HF1_14060
hypothetical protein	-	-	-	MHF_1477	HF1_14070
hypothetical protein	-	-	+	MHF_1478	HF1_14080
hypothetical protein	-	-	-	MHF_1479	HF1_14090
hypothetical protein	-	-	+	MHF_1480	HF1_14100
hypothetical protein	-	-	+	MHF_1481	HF1_14110
hypothetical protein	-	-	+	MHF_1482	HF1_14120
hypothetical protein	-	-	+	MHF_1483	HF1_14130
hypothetical protein	-	-	+	MHF_1484	HF1_14140
hypothetical protein	-	-	+	MHF_1485	HF1_14150
hypothetical protein	-	-	-	MHF_1486	HF1_14160
hypothetical protein	-	-	+	MHF_1487	HF1_14170
leucyl-tRNA synthetase	leuS	COG0495J	-	MHF_1488	HF1_14180
aspartyl-tRNA synthetase	aspS	COG0173J	-	MHF_1489	HF1_14190
ATP-dependent DNA helicase UvrD/PcrA	uvrD	COG0210L	-	MHF_1490	HF1_14200
hypothetical protein	-	-	-	MHF_1491	HF1_14210
histidyl-tRNA synthetase	hisS	COG0124J	-	MHF_1492	HF1_14220
CTP synthase	pyrG	COG0504F	-	MHF_1493	HF1_14230
GTPase obg	obg	COG0536R	-	MHF_1494	HF1_14240
hypothetical protein	-	-	-	MHF_1495	HF1_14250
ribosome-binding factor A	rbfA	COG0858J	-	MHF_1496	HF1_14260
translation initiation factor IF-2	infB	COG0532J	-	MHF_1497	HF1_14270
transcription termination factor N-utilization substance protein A	nusA	COG0195K	-	MHF_1498	HF1_14280
hypothetical protein	-	-	-	MHF_1499	HF1_14290
transcription termination factor N-utilization substance protein B	nusB	COG0781K	-	MHF_1500	HF1_14300
hypothetical protein	-	-	-	MHF_1501	HF1_14310
30S ribosomal protein S2	rpsB	COG0052J	-	MHF_1502	HF1_14320
transcription elongation factor GreA	greA	COG0782K	-	MHF_1503	HF1_14330
hypothetical protein	-	COG0693R	+	MHF_1504	HF1_14340
50S ribosomal protein L17	rplQ	COG0203J	-	MHF_1505	HF1_14350
DNA-directed RNA polymerase subunit alpha	rpoA	COG0202K	-	MHF_1506	HF1_14360
30S ribosomal protein S11	rpsK	COG0100J	-	MHF_1507	HF1_14370
30S ribosomal protein S13	rpsM	COG0099J	-	MHF_1508	HF1_14380
50S ribosomal protein L36	rpmJ	-	-	MHF_1509	HF1_14390
translation initiation factor IF-1	infA	COG0361J	-	MHF_1510	HF1_14400
methionine aminopeptidase	map	COG0024J	-	MHF_1511	HF1_14410
adenylate kinase	adk	COG0563F	-	MHF_1512	HF1_14420
preprotein translocase SecY subunit	secY	COG0201U	-	MHF_1513	HF1_14430
50S ribosomal protein L15	rplO	COG0200J	-	MHF_1514	HF1_14440
30S ribosomal protein S5	rpsE	COG0098J	-	MHF_1515	HF1_14450
50S ribosomal protein L18	rplR	COG0256J	-	MHF_1516	HF1_14460
50S ribosomal protein L6	rplF	COG0097J	-	MHF_1517	HF1_14470
30S ribosomal protein S8	rpsH	COG0096J	-	MHF_1518	HF1_14480
30S ribosomal protein S14 type Z	rpsZ	COG0199J	-	NA	HF1_14490
50S ribosomal protein L5	rplE	COG0094J	-	MHF_1519	HF1_14500
50S ribosomal protein L24	rplX	COG0198J	-	MHF_1520	HF1_14510
50S ribosomal protein L14	rplN	COG0093J	-	MHF_1521	HF1_14520
30S ribosomal protein S17	rpsQ	COG0186J	-	MHF_1522	HF1_14530
50S ribosomal protein L29	rpmC	COG0255J	-	MHF_1523	HF1_14540
50S ribosomal protein L16	rplP	COG0197J	-	MHF_1524	HF1_14550
30S ribosomal protein S3	rpsC	COG0092J	-	MHF_1525	HF1_14560
50S ribosomal protein L22	rplV	COG0091J	-	MHF_1526	HF1_14570
30S ribosomal protein S19	rpsS	COG0185J	-	MHF_1527	HF1_14580
50S ribosomal protein L2	rplB	COG0090J	-	MHF_1528	HF1_14590
50S ribosomal protein L23	rplW	COG0089J	-	MHF_1529	HF1_14600
50S ribosomal protein L3	rplC	COG0088J	-	MHF_1530	HF1_14610
50S ribosomal protein L4	rplD	COG0087J	-	MHF_1531	HF1_14620
30S ribosomal protein S10	rpsJ	COG0051J	-	MHF_1532	HF1_14630
hypothetical protein	-	-	-	MHF_1533	HF1_14640
50S ribosomal protein L7/L12	rplL	COG0222J	-	MHF_1535	HF1_14650
50S ribosomal protein L10	rplJ	COG0244J	-	MHF_1536	HF1_14660
ATP dependent protease La type I	lon	COG0466O	-	MHF_1538	HF1_14670
trigger factor	tig	COG0544O	-	MHF_1539	HF1_14680
holliday junction resolvase YqgF	yqgF	COG0816L	-	MHF_1540	HF1_14690
DNA-directed RNA polymerase subunit beta'	rpoC	COG0086K	-	MHF_1541	HF1_14700
DNA-directed RNA polymerase subunit beta	rpoB	COG0085K	-	MHF_1542	HF1_14710
pyruvate kinase	pykF	COG0469G	-	MHF_1543	HF1_14720
6-phosphofructokinase	pfkA	COG0205G	-	MHF_1544	HF1_14730
enolase	eno	COG0148G	-	MHF_1545	HF1_14740
conserved domain protein	-	-	-	MHF_1546	HF1_14750
hypothetical protein	-	-	-	MHF_1547	HF1_14760
pfkB family kinase	-	COG0524G	+	MHF_1548	HF1_14770
50S ribosomal protein L31	rpmE	COG0254J	+	MHF_1549	HF1_14780
peptide chain release factor 1	prfA	COG0216J	+	MHF_1550	HF1_14790
putative methyltransferase	-	COG2890J	+	MHF_1551	HF1_14800
adenylosuccinate lyase/hypoxanthine phosphoribosyltransferase	purB/hpt	COG0015F	-	MHF_1552	HF1_14810
metalloprotein, YbeY/UPF0054 family	-	COG0319R	-	MHF_1553	HF1_14820
putative protein-export membrane protein SecG	secG	-	+	MHF_1554	HF1_14830
ribonuclease R	rnr	COG0557K	+	MHF_1555	HF1_14840
SsrA-binding protein	smpB	COG0691O	+	MHF_1556	HF1_14850
translation elongation factor Ts	tsf	COG0264J	-	MHF_1557	HF1_14860
aspartyl-tRNA/glutamyl-tRNA amidotransferase subunit B	gatB	COG0064J	-	MHF_1558	HF1_14870
aspartyl-tRNA/glutamyl-tRNA amidotransferase subunit A	gatA	COG0154J	-	MHF_1559	HF1_14880
hypothetical protein	-	-	-	MHF_1560	HF1_14890
DNA-binding protein hu-alpha	hupA	COG0776L	-	MHF_1561	HF1_14900
GTP binding protein EngA	engA	COG1160R	-	MHF_1562	HF1_14910
hypothetical protein	-	-	-	NA	HF1_14920
choline kinase	licA	COG0510M	-	MHF_1563	HF1_14930
ATP synthase F1 subunit epsilon	atpC	COG0355C	-	NA	HF1_14940
TatD family hydrolase	-	COG0084L	-	MHF_1564	HF1_14950
tRNA modification GTPase	mnmE	COG0486R	-	MHF_1565	HF1_14960
hypothetical protein	-	-	-	MHF_1566	HF1_14970
ribosomal biogenesis GTPase RbgA	rbgA	COG1161R	-	MHF_1567	HF1_14980
adenylosuccinate synthetase	purA	COG0104F	-	MHF_1568	HF1_14990
translation elongation factor Tu	tuf	COG0050J	-	MHF_1569	HF1_15000
glycerol kinase	glpK	COG0554C	-	MHF_1570	HF1_15010
DHH family phosphoesterase	-	COG0618R	-	MHF_1571	HF1_15020
hypothetical protein	-	COG0561R	-	MHF_1572	HF1_15030
hypothetical protein	-	-	-	MHF_1573	HF1_15040
ribosomal large subunit pseudouridine synthase D (fragment)	rluD	COG0564J	-	MHF_1574	HF1_15050
2',3'-cyclic-nucleotide 2'-phosphodiesterase	-	COG1418R	+	MHF_1575	HF1_15060
ABC transporter ATP-binding protein	-	COG1136V	-	MHF_1578	HF1_15070
ABC transporter ATP-binding protein	-	COG1136V	-	MHF_1579	HF1_15080
phosphate transport system regulatory protein PhoU	phoU	-	-	MHF_1580	HF1_15090
phenylalanyl-tRNA synthetase beta chain	pheT	COG0072J	-	MHF_1581	HF1_15100
phenylalanyl-tRNA synthetase subunit alpha	pheS	COG0016J	-	MHF_1582	HF1_15110
S-adenosylmethionine synthetase	metK	COG0192H	-	MHF_1583	HF1_15120
O-sialoglycoprotein endopeptidase	gcp	COG0533O	-	MHF_1584	HF1_15130
putative polyamine (spermidine/putrescine) substrate binding protein	potD	COG0687E	-	MHF_1585	HF1_15140
polyamine (spermidine/putrescine) ABC transporter permease	potC	COG1177E	-	MHF_1586	HF1_15150
polyamine (spermidine/putrescine) ABC transporter permease	potB	COG1176E	-	MHF_1587	HF1_15160
polyamine (spermidine/putrescine) ABC transporter ATP-binding protein	potA	COG3842E	-	MHF_1588	HF1_15170
hypothetical protein	-	-	-	MHF_1589	HF1_15180
hypothetical protein	-	-	-	MHF_1590	HF1_15190
hypothetical protein	-	-	-	MHF_1591	HF1_15200
2,3-bisphosphoglycerate-independent phosphoglycerate mutase	gpmI	COG0696G	-	MHF_1592	HF1_15210
triosephosphate isomerase	tpiA	COG0149G	-	MHF_1593	HF1_15220
hypothetical protein	-	-	-	MHF_1594	HF1_15230
hypothetical protein	-	-	-	MHF_1595	HF1_15240
translation elongation factor LepA	lepA	COG0481M	-	MHF_1596	HF1_15250
hypothetical protein	-	-	-	MHF_1597	HF1_15260
NAD(+)/NADH kinase family protein	ppnK	COG0061G	-	MHF_1598	HF1_15270
thymidine kinase	tdk	COG1435F	-	MHF_1599	HF1_15280
GTP-binding and nucleic acid-binding protein YchF	ychF	COG0012J	-	MHF_1600	HF1_15290
tryptophanyl-tRNA synthetase (tryptophan-tRNA ligase)	trpS	COG0180J	+	MHF_1601	HF1_15300
phosphomannomutase	manB	COG1109G	+	MHF_1602	HF1_15310
phosphocarrier protein of PTS system	ptsH	COG1925G	-	MHF_1603	HF1_15320
hypothetical protein	-	-	+	MHF_1604	HF1_15330
uracil phosphoribosyltransferase	upp	COG0035F	+	MHF_1605	HF1_15340
tRNA uridine 5-carboxymethylaminomethyl modification enzyme	mnmG	COG0445D	-	MHF_1606	HF1_15350
DNA topoisomerase I	topA	COG0550L	-	MHF_1607	HF1_15360
hypothetical protein	-	COG0595R	-	MHF_1608	HF1_15370
seryl-tRNA synthetase	serS	COG0172J	-	MHF_1609	HF1_15380
cell division protein FtsH	ftsH	COG0465O	-	MHF_1610	HF1_15390
putative replication initiation and membrane attachment protein, DnaB2	-	COG3611L	+	MHF_1611	HF1_15400
hypothetical protein	-	-	+	MHF_1612	HF1_15410
rRNA small subunit methyltransferase A	rsmA	COG0030J	-	MHF_1613	HF1_15420
membrane protein OxaA	oxaA	COG0706U	-	MHF_1614	HF1_15430
ribonuclease P protein component	rnpA	-	-	MHF_1615	HF1_15440
50S ribosomal protein L34	rpmH	-	-	MHF_1616	HF1_15450
BLASTp was used for protein comparisons, when no match was found, BLASTn was also use to avoid misinterpretation of annotation differences. NA = not annotated or annotated differently; X = CDSs not found in the genome; * Pseudogenes. Gray lines represent the regions with differences correspondent to Figure S3 (B).
