# Supplementary material for: Genome of Mycoplasma haemofelis, unraveling its strategies for survival and persistence
Source: Vet Res. 2011 Sep 21;42(1):102. doi: 10.1186/1297-9716-42-102 (PMC3196708; doi:10.1186/1297-9716-42-102)
Supplement: Additional file 6 — Table S3: Comparison of the non-coding sequences of M. haemofelis strains Ohio2 and Langford 1 genomes. *Annotated differently in the M. haemofelis strain Langford 1 genome. [file 1297-9716-42-102-S6.XLS]

## Sheet: Sheet1
Table S3: Comparison of the non-coding sequences of M. haemofelis strains Ohio2 and Langford 1 genomes.
Product Name	Strand	Size	Locus_tag	Locus_tag
tRNA-Gly	-	74	MHF_0006	HF1_t01
tRNA-Arg	+	77	MHF_0016	HF1_t02
tRNA-Leu	-	85	MHF_0021	HF1_t03
tRNA-Thr	-	76	MHF_0022	HF1_t04
tRNA-Val	-	76	MHF_0023	HF1_t05
tRNA-Glu	-	77	MHF_0024	HF1_t06
tRNA-Asn	-	76	MHF_0025	HF1_t07
tRNA-Ile	-	77	MHF_0059	HF1_t08
tRNA-His	+	76	MHF_0071	HF1_t09
tRNA-Leu	-	87	MHF_0106	HF1_t10
tRNA-Tyr	+	86	MHF_0113	HF1_t11
tRNA-Gln	+	75	MHF_0114	HF1_t12
tRNA-Lys	+	75	MHF_0115	HF1_t13
tRNA-Leu	+	87	MHF_0116	HF1_t14
tRNA-Gly	+	74	MHF_0117	HF1_t15
tRNA-Trp	+	76	MHF_0133	HF1_t16
tRNA-Ser	+	92	MHF_0249	HF1_t17
tRNA-SeC*	+	76	MHF_0250	HF1_t18
tRNA-Cys	+	74	MHF_0267	HF1_t19
tRNA-Arg*	+	77	MHF_0268	HF1_t20
tRNA-Pro	+	77	MHF_0269	HF1_t21
tRNA-Met	+	77	MHF_0270	HF1_t22
tRNA-Ser	+	89	MHF_0271	HF1_t23
tRNA-Met	+	78	MHF_0272	HF1_t24
tRNA-Asp	+	77	MHF_0273	HF1_t25
tRNA-Phe	+	76	MHF_0274	HF1_t26
tRNA-Arg	+	76	MHF_0757	HF1_r03
tRNA-Ser	+	92	MHF_1190	HF1_t28
tRNA-Thr	+	74	MHF_1534	HF1_t29
tRNA-Ala	-	76	MHF_1576	HF1_t30
tRNA-Ile	-	75	MHF_1577	HF1_t31
5S ribosomal RNA	-	113	MHF_0797	HF1_r01
23S ribosomal RNA	-	2833	MHF_0798	HF1_r02
16S ribosomal RNA	-	1457	MHF_0799	HF1_t27
*Annotated differently in the M. haemofelis strain Langford 1 genome.
