# Supplementary material for: Genome of Mycoplasma haemofelis, unraveling its strategies for survival and persistence
Source: Vet Res. 2011 Sep 21;42(1):102. doi: 10.1186/1297-9716-42-102 (PMC3196708; doi:10.1186/1297-9716-42-102)
Supplement: Additional file 8 — Table S4: Tandem repeats in M. haemofelis strain Ohio2 genome. This list was generated using the Tandem Repeats Finder Program. [file 1297-9716-42-102-S8.XLS]

## Sheet: Sheet1
Table S4: Tandem repeats in M. haemofelis strain Ohio2 genome.
First Index	Last Index	PatternSize	Copy Number	Score	Array Length	Copy Fraction	Pattern	Array Sequence
55965	56013	9	5.3	89	49	0.3	AAGACTACA	AAGACTACAAAGACTACAAAGACTACAAAGACTACAAAGACTACCAAAG
114932	114961	9	3.44444	53	30	0.444444	CAGCTCCAG	CAGCTCCAGCGCTCCAGCAGCTCCAGCAGC
115337	115370	9	3.77778	68	34	0.777778	ATCATCACA	ATCATCACAATCATCACAATCATCACAATCATCA
118897	118922	9	2.88889	52	26	0.888889	TCGGACTCT	TCGGACTCTTCGGACTCTTCGGACTC
119818	119847	6	5	60	30	0	TCTTCA	TCTTCATCTTCATCTTCATCTTCATCTTCA
125927	125965	21	1.90476	53	39	0.904762	TTAAGGACTCCTTCGAATGAA	TTAATGACTTCTTCGAATGAATTAAGGACTCCTTGAATG
151314	151338	6	4.16667	50	25	0.166667	CTCCTG	CTCCTGCTCCTGCTCCTGCTCCTGC
156447	156485	8	4.875	78	39	0.875	GGAGAACT	GGAGAACTGGAGAACTGGAGAACTGGAGAACTGGAGAAC
160298	160330	8	4.125	66	33	0.125	AGGAGAAC	AGGAGAACAGGAGAACAGGAGAACAGGAGAACA
217771	217802	6	5.33333	64	32	0.333333	AACCCA	AACCCAAACCCAAACCCAAACCCAAACCCAAA
218600	218625	9	2.88889	52	26	0.888889	TCTTCCGAC	TCTTCCGACTCTTCCGACTCTTCCGA
220794	220827	9	3.77778	68	34	0.777778	TTCCACCTC	TTCCACCTCTTCCACCTCTTCCACCTCTTCCACC
255003	255034	12	2.66667	64	32	0.666667	ATGGAATACTTT	ATGGAATACTTTATGGAATACTTTATGGAATA
271966	272012	13	3.61538	94	47	0.615385	ACCCAGTTCTTAA	ACCCAGTTCTTAAACCCAGTTCTTAAACCCAGTTCTTAAACCCAGTT
323680	323705	10	2.6	52	26	0.6	CCCCCACTCA	CCCCCACTCACCCCCACTCACCCCCA
325060	325109	24	2.08333	100	50	0.083333	TCTACTTCTAAGCGTTTGCTTTCT	TCTACTTCTAAGCGTTTGCTTTCTTCTACTTCTAAGCGTTTGCTTTCTTC
403842	403878	10	3.7	74	37	0.7	CCCAACTATT	CCCAACTATTCCCAACTATTCCCAACTATTCCCAACT
413213	413243	12	2.58333	62	31	0.583333	TCCTCACCTTCT	TCCTCACCTTCTTCCTCACCTTCTTCCTCAC
431032	431059	11	2.54546	56	28	0.545455	AGGACGTCTTA	AGGACGTCTTAAGGACGTCTTAAGGACG
433239	433269	11	2.81818	62	31	0.818182	AAAGACAATTT	AAAGACAATTTAAAGACAATTTAAAGACAAT
435472	435512	11	3.81818	75	41	0.818182	AAAGACAATTT	AAAGACAATTTAAAGACAATTTAAAGACAATTAAAGACAAT
435472	435512	22	1.90909	75	41	0.909091	AAAGACAATTTAAAGACAATTT	AAAGACAATTTAAAGACAATTTAAAGACAATTAAAGACAAT
446198	446223	10	2.6	52	26	0.6	GAGTGGCTTT	GAGTGGCTTTGAGTGGCTTTGAGTGG
450464	450492	10	2.9	58	29	0.9	CAAACTATTT	CAAACTATTTCAAACTATTTCAAACTATT
453623	453647	9	2.77778	50	25	0.777778	AGATAAGTC	AGATAAGTCAGATAAGTCAGATAAG
454431	454459	7	4.14286	58	29	0.142857	TGATTTC	TGATTTCTGATTTCTGATTTCTGATTTCT
457741	457767	10	2.7	54	27	0.7	AGCCAGAAGT	AGCCAGAAGTAGCCAGAAGTAGCCAGA
474985	475015	11	2.81818	62	31	0.818182	AAGGCAATTTA	AAGGCAATTTAAAGGCAATTTAAAGGCAATT
480523	480565	11	3.83333	77	43	0.833333	TAAAGACAAAC	TAAAGACAAACTAAAGACAAACTAAAGACAAACTAAAAGACAA
500619	500648	11	2.72727	60	30	0.727273	TCCTCTTTAAT	TCCTCTTTAATTCCTCTTTAATTCCTCTTT
520289	520319	11	2.81818	62	31	0.818182	AAGGGTATAAC	AAGGGTATAACAAGGGTATAACAAGGGTATA
521119	521159	11	3.72727	82	41	0.727273	TAGAGACGTCT	TAGAGACGTCTTAGAGACGTCTTAGAGACGTCTTAGAGACG
523736	523777	11	3.81818	84	42	0.818182	AAGGGTATAAC	AAGGGTATAACAAGGGTATAACAAGGGTATAACAAGGGTATA
528690	528717	7	4	56	28	0	TCCGTTC	TCCGTTCTCCGTTCTCCGTTCTCCGTTC
535000	535024	6	4.16667	50	25	0.166667	CTTGTC	CTTGTCCTTGTCCTTGTCCTTGTCC
550623	550650	10	2.8	56	28	0.8	CAGATAACTA	CAGATAACTACAGATAACTACAGATAAC
550990	551021	12	2.66667	64	32	0.666667	AGGGAGATAGAA	AGGGAGATAGAAAGGGAGATAGAAAGGGAGAT
551733	551800	12	5.66667	136	68	0.666667	AGAGAGATCGAA	AGAGAGATCGAAAGAGAGATCGAAAGAGAGATCGAAAGAGAGATCGAAAGAGAGATCGAAAGAGAGAT
556150	556180	12	2.58333	62	31	0.583333	AGGAGCTAAAAG	AGGAGCTAAAAGAGGAGCTAAAAGAGGAGCT
560216	560248	12	2.75	66	33	0.75	CAAGAGTTAAAG	CAAGAGTTAAAGCAAGAGTTAAAGCAAGAGTTA
563376	563420	12	3.75	90	45	0.75	AGGAGCTAAAAG	AGGAGCTAAAAGAGGAGCTAAAAGAGGAGCTAAAAGAGGAGCTAA
597742	597766	9	2.77778	50	25	0.777778	ATGGCAAAG	ATGGCAAAGATGGCAAAGATGGCAA
634001	634030	11	2.72727	60	30	0.727273	TACACCCCTAA	TACACCCCTAATACACCCCTAATACACCCC
655160	655197	6	6.33333	76	38	0.333333	GCAAAA	GCAAAAGCAAAAGCAAAAGCAAAAGCAAAAGCAAAAGC
776975	777000	9	2.88889	52	26	0.888889	ATTATCTGA	ATTATCTGAATTATCTGAATTATCTG
824951	824976	9	2.88889	52	26	0.888889	GGAGTTTTG	GGAGTTTTGGGAGTTTTGGGAGTTTT
825378	825403	6	4.33333	52	26	0.333333	AAGTGG	AAGTGGAAGTGGAAGTGGAAGTGGAA
828256	828310	18	3.05556	74	55	0.055556	ACGAGGAAGAGGAAGAGG	ACGAGGAAGAAGACTAGGACGAGGAAGAGGAAGAGGAAGAGGAAGAGGAAGAGGA
828271	828311	6	6.83333	73	41	0.833333	AGGAAG	AGGACGAGGAAGAGGAAGAGGAAGAGGAAGAGGAAGAGGAA
829335	829359	9	2.77778	50	25	0.777778	GGGAAGATA	GGGAAGATAGGGAAGATAGGGAAGA
834339	834387	6	8.14286	82	49	0.142858	TTGTGC	TTGTGCTGATGCTTGTGCTTGTGCTTGTGCTTGTGCTTGTGCTTGTGCT
835894	835931	6	6.33333	76	38	0.333333	TGCTGT	TGCTGTTGCTGTTGCTGTTGCTGTTGCTGTTGCTGTTG
849457	849489	12	2.75	66	33	0.75	AGGAGTTGGTCA	AGGAGTTGGTCAAGGAGTTGGTCAAGGAGTTGG
849909	849952	9	5	81	44	0	TCGGTAGAT	TCGGTAGATTCGGTAGATTCGGTAGATTCGGTAGATCGGTAGAT
868505	868529	9	2.77778	50	25	0.777778	TGGTATCAC	TGGTATCACTGGTATCACTGGTATC
907266	907321	12	4.75	105	56	0.75	AGCCGAAGATAA	AGCCGAGATAAAGCCGAAGATAAAGCCGAAGATAAAGCCGAAGATAAAGCCGAAGA
994588	994613	9	2.88889	52	26	0.888889	TTTAAGCAC	TTTAAGCACTTTAAGCACTTTAAGCA
1007989	1008019	8	3.875	62	31	0.875	TTCTCGGG	TTCTCGGGTTCTCGGGTTCTCGGGTTCTCGG
1017432	1017457	9	2.88889	52	26	0.888889	TAATGCTGA	TAATGCTGATAATGCTGATAATGCTG
1054610	1054641	3	10.6667	64	32	0.666667	CTG	CTGCTGCTGCTGCTGCTGCTGCTGCTGCTGCT
1082145	1082200	12	4.75	105	56	0.75	TCTTCGGCTTTA	TCTTCGGCTTTATCTTCGGCTTTATCTTCGGCTTTATCTTCGGCTTATCTTCGGCT
Sequence: Mycoplasma haemofelis Ohio2
Length: 1150927
Parameters: 2 7 7 80 10 50 500
This list was generated by the Tandem Repeats Finder Program.
